# Supplementary material for: 6-Methyl-N-(2-methyl­phen­yl)-3-phenyl-1,6-dihydro-1,2,4,5-tetra­zine-1-carbox­amide. Corrigendum
Source: Acta Crystallogr Sect E Struct Rep Online. 2010 Jan 9;66(Pt 2):e15. doi: 10.1107/S160053680903013X (PMC2979741; doi:10.1107/S160053680903013X)
Supplement: Supplementary file 2 [file e-66-00e15-Isup2.hkl]

# 
# h,k,l, Fc-squared, Fo-squared, sigma(Fo-squared) and status flag 
# 
data_I

loop_ 
 _refln_index_h 
 _refln_index_k 
 _refln_index_l 
 _refln_F_squared_calc 
 _refln_F_squared_meas 
 _refln_F_squared_sigma 
 _refln_observed_status 
 
    2  -1 -26   -0.38    1.20
   1   0 -26    1.72    1.62
   1  -2 -25   -0.44    0.84
   2  -2 -25    0.03    0.94
   3  -2 -25    0.08    0.86
  -1  -1 -25   -0.47    1.36
   0  -1 -25   -0.13    1.49
   1  -1 -25   -0.37    1.16
   2  -1 -25    0.84    1.02
  -1   0 -25   -0.04    1.55
   0   0 -25   -0.33    1.57
   1   0 -25   -0.19    1.20
  -1   1 -25    0.74    1.76
   0   1 -25   -0.25    1.49
   1   1 -25    0.20    1.53
   2  -3 -24   -0.12    0.59
   3  -3 -24    0.03    0.53
   4  -3 -24   -0.03    0.53
  -1  -2 -24   -0.22    0.94
   0  -2 -24    0.15    1.04
   1  -2 -24    0.66    0.89
   2  -2 -24    2.03    0.86
   3  -2 -24    0.00    0.74
  -2  -1 -24    0.30    1.50
  -1  -1 -24    1.04    1.43
   0  -1 -24    0.99    1.21
   1  -1 -24    3.19    1.25
   2  -1 -24    1.69    1.13
   3  -1 -24    0.81    0.92
  -3   0 -24   -0.48    1.62
  -2   0 -24    0.38    1.67
  -1   0 -24    0.74    1.42
   0   0 -24    0.04    1.25
   1   0 -24    0.73    1.22
   2   0 -24    0.31    1.19
  -2   1 -24    0.52    1.64
  -1   1 -24   -0.85    1.42
   0   1 -24    0.39    1.52
   1   1 -24    3.60    1.39
  -2   2 -24    0.57    1.63
  -1   2 -24    0.82    1.41
   0   2 -24    1.32    1.30
   0  -3 -23   -0.44    0.61
   1  -3 -23    0.12    0.61
   2  -3 -23    0.02    0.52
   3  -3 -23    0.06    0.54
   4  -3 -23   -0.24    0.48
  -2  -2 -23    0.54    0.96
  -1  -2 -23    0.04    0.95
   0  -2 -23    1.22    1.01
   1  -2 -23   -0.10    0.74
   2  -2 -23   -0.07    0.72
   3  -2 -23    0.51    0.65
   4  -2 -23    0.09    0.53
  -4  -1 -23    1.69    1.55
  -3  -1 -23    0.99    1.50
  -2  -1 -23    1.14    1.40
  -1  -1 -23    0.80    1.09
   0  -1 -23    1.16    1.07
   1  -1 -23    1.10    1.01
   2  -1 -23    1.48    1.04
   3  -1 -23   -0.29    0.75
  -4   0 -23    0.41    1.70
  -3   0 -23   -0.89    1.68
  -2   0 -23    0.10    1.52
  -1   0 -23    0.06    1.28
   0   0 -23   -0.52    1.21
   1   0 -23   -0.45    1.19
   2   0 -23   -0.27    1.06
  -4   1 -23    0.65    1.78
  -3   1 -23    0.62    1.65
  -2   1 -23    0.07    1.49
  -1   1 -23    0.76    1.35
   0   1 -23    1.65    1.30
   1   1 -23    2.88    1.35
  -3   2 -23    0.17    1.65
  -2   2 -23    2.27    1.53
  -1   2 -23    1.36    1.44
   0   2 -23    2.33    1.33
   1   2 -23    0.75    1.09
  -1   3 -23    0.42    1.67
   3  -4 -22    0.21    0.34
   4  -4 -22   -0.10    0.28
  -2  -3 -22   -0.44    0.72
  -1  -3 -22    0.98    0.70
   0  -3 -22   -0.13    0.57
   1  -3 -22    1.76    0.67
   2  -3 -22   -0.01    0.58
   3  -3 -22    0.78    0.50
   4  -3 -22    0.23    0.39
   5  -3 -22    0.56    0.36
  -4  -2 -22   -0.83    1.07
  -3  -2 -22    1.09    1.01
  -2  -2 -22   -0.24    0.93
  -1  -2 -22    1.09    0.89
   0  -2 -22    1.12    0.79
   1  -2 -22   -0.49    0.69
   2  -2 -22    0.33    0.70
   3  -2 -22    2.42    0.71
   4  -2 -22    1.33    0.62
  -5  -1 -22    0.24    1.52
  -4  -1 -22   -0.16    1.36
  -3  -1 -22    2.23    1.45
  -2  -1 -22    1.13    1.11
  -1  -1 -22    4.92    1.32
   0  -1 -22    7.67    1.39
   1  -1 -22    3.18    1.11
   2  -1 -22    0.08    0.75
   3  -1 -22   10.64    1.22
   4  -1 -22    0.68    0.69
  -5   0 -22    2.30    1.94
  -4   0 -22    0.66    1.63
  -3   0 -22   -0.13    1.37
  -2   0 -22   14.82    2.06
  -1   0 -22    5.44    1.64
   0   0 -22    3.64    1.43
   1   0 -22   -0.50    1.04
   2   0 -22    5.81    1.29
   3   0 -22    2.10    0.96
  -5   1 -22    0.16    1.95
  -4   1 -22    0.64    1.65
  -3   1 -22    1.64    1.60
  -2   1 -22    1.60    1.53
  -1   1 -22    5.72    1.64
   0   1 -22    8.71    1.65
   1   1 -22    4.12    1.23
   2   1 -22   -0.49    0.86
  -4   2 -22   -1.12    1.55
  -3   2 -22    2.06    1.52
  -2   2 -22    0.38    1.23
  -1   2 -22    2.58    1.23
   0   2 -22    2.53    1.12
   1   2 -22    0.86    0.91
  -3   3 -22    1.79    1.78
  -2   3 -22    1.55    1.60
  -1   3 -22    4.46    1.77
   0   3 -22    0.40    1.48
   1  -4 -21    0.51    0.45
   2  -4 -21    0.29    0.42
   3  -4 -21    0.04    0.35
   4  -4 -21    0.09    0.31
   5  -4 -21    1.08    0.29
   6  -4 -21    0.36    0.18
  -3  -3 -21    1.34    0.83
  -2  -3 -21    0.81    0.69
  -1  -3 -21   -0.10    0.55
   0  -3 -21    2.13    0.77
   1  -3 -21    0.42    0.56
   2  -3 -21    0.87    0.53
   3  -3 -21    0.14    0.41
   4  -3 -21    0.31    0.38
   5  -3 -21    0.64    0.34
  -5  -2 -21    0.75    0.91
  -4  -2 -21    0.51    1.00
  -3  -2 -21    0.78    0.98
  -2  -2 -21    0.55    0.82
  -1  -2 -21    1.42    0.82
   0  -2 -21    1.39    0.79
   1  -2 -21    1.18    0.71
   2  -2 -21    1.88    0.68
   3  -2 -21    0.22    0.54
   4  -2 -21    1.79    0.60
   5  -2 -21   -0.27    0.46
  -6  -1 -21    2.12    1.31
  -5  -1 -21    5.28    1.64
  -4  -1 -21   -0.08    1.36
  -3  -1 -21    4.67    1.38
  -2  -1 -21    0.45    1.00
  -1  -1 -21    1.21    0.96
   0  -1 -21    0.72    0.91
   1  -1 -21    8.76    1.23
   2  -1 -21   -0.11    0.70
   3  -1 -21    3.06    0.89
   4  -1 -21   -0.02    0.72
  -6   0 -21   -0.29    1.54
  -5   0 -21    0.15    1.61
  -4   0 -21   -0.10    1.57
  -3   0 -21    0.72    1.28
  -2   0 -21   -0.89    1.19
  -1   0 -21    0.33    1.23
   0   0 -21   -0.07    0.99
   1   0 -21   -0.56    0.90
   2   0 -21   -0.59    0.81
   3   0 -21   -0.27    0.86
  -6   1 -21    3.81    2.10
  -5   1 -21    6.01    2.04
  -4   1 -21   -0.71    1.44
  -3   1 -21    5.89    1.68
  -2   1 -21    0.06    1.31
  -1   1 -21    1.07    1.14
   0   1 -21    0.82    1.14
   1   1 -21   13.99    1.64
   2   1 -21    0.42    0.89
  -5   2 -21    1.42    1.98
  -4   2 -21    1.10    1.46
  -3   2 -21    1.75    1.32
  -2   2 -21    0.97    1.23
  -1   2 -21    1.57    1.08
   0   2 -21    2.60    1.04
   1   2 -21    2.40    1.03
  -4   3 -21   -0.08    1.86
  -3   3 -21    5.01    2.16
  -2   3 -21    1.90    1.50
  -1   3 -21    0.60    1.37
   0   3 -21    6.63    1.58
  -1   4 -21    5.95    1.80
  -1  -4 -20    2.30    0.68
   0  -4 -20    0.52    0.49
   1  -4 -20    2.13    0.58
   2  -4 -20    2.24    0.56
   3  -4 -20    0.59    0.39
   4  -4 -20    0.38    0.33
   5  -4 -20   -0.02    0.25
   6  -4 -20    0.27    0.17
  -4  -3 -20    3.87    0.82
  -3  -3 -20   -0.34    0.67
  -2  -3 -20    0.75    0.71
  -1  -3 -20    0.70    0.68
   0  -3 -20    4.98    0.86
   1  -3 -20    1.30    0.54
   2  -3 -20   -0.10    0.42
   3  -3 -20    0.17    0.36
   4  -3 -20    0.28    0.38
   5  -3 -20   -0.04    0.30
   6  -3 -20    0.59    0.30
  -6  -2 -20    0.39    0.83
  -5  -2 -20    1.22    0.79
  -4  -2 -20   -0.50    0.89
  -3  -2 -20    2.47    1.01
  -2  -2 -20    3.33    0.94
  -1  -2 -20    0.94    0.75
   0  -2 -20    3.83    0.81
   1  -2 -20    0.69    0.57
   2  -2 -20   -0.04    0.48
   3  -2 -20    5.73    0.87
   4  -2 -20   -0.19    0.53
   5  -2 -20   -0.02    0.45
  -7  -1 -20   -0.27    1.24
  -6  -1 -20   -0.63    0.83
  -5  -1 -20    0.66    1.37
  -4  -1 -20    0.11    1.15
  -3  -1 -20    1.84    1.22
  -2  -1 -20    1.29    1.01
  -1  -1 -20    1.18    0.95
   0  -1 -20    6.67    1.14
   1  -1 -20    3.49    0.97
   2  -1 -20   16.02    1.45
   3  -1 -20    7.48    1.02
   4  -1 -20    6.73    0.99
  -7   0 -20    0.87    1.17
  -6   0 -20   -0.51    1.44
  -5   0 -20    1.17    1.61
  -4   0 -20    2.66    1.45
  -3   0 -20   14.10    2.22
  -2   0 -20    1.10    1.33
  -1   0 -20   38.57    2.62
   0   0 -20    0.56    0.93
   1   0 -20    3.25    1.10
   2   0 -20    0.83    1.03
   3   0 -20    3.44    1.15
  -7   1 -20   -1.30    1.40
  -6   1 -20    1.04    1.65
  -5   1 -20   -0.34    1.61
  -4   1 -20   -0.75    1.23
  -3   1 -20    2.99    1.41
  -2   1 -20    1.07    1.21
  -1   1 -20    0.94    1.04
   0   1 -20    8.27    1.38
   1   1 -20    3.91    1.12
   2   1 -20   18.45    1.72
   3   1 -20    9.38    1.25
  -6   2 -20    0.66    1.86
  -5   2 -20    0.96    1.52
  -4   2 -20    0.09    1.26
  -3   2 -20    3.21    1.32
  -2   2 -20    4.41    1.30
  -1   2 -20    0.38    0.93
   0   2 -20    4.77    1.14
   1   2 -20    0.77    0.86
   2   2 -20    0.46    0.81
  -5   3 -20    1.10    2.04
  -4   3 -20    5.03    2.03
  -3   3 -20    1.01    1.47
  -2   3 -20    2.82    1.48
  -1   3 -20    2.26    1.32
   0   3 -20    9.01    1.63
   1   3 -20    4.00    1.33
  -3   4 -20   -0.60    1.59
  -2   4 -20    1.49    1.38
  -1   4 -20    7.90    1.99
   0   4 -20    1.01    1.31
  -3  -4 -19    0.28    0.45
  -2  -4 -19   -0.11    0.55
  -1  -4 -19    0.44    0.54
   0  -4 -19    0.60    0.47
   1  -4 -19    0.72    0.49
   2  -4 -19    0.43    0.45
   3  -4 -19    0.51    0.41
   4  -4 -19   -0.16    0.28
   5  -4 -19    0.46    0.31
   6  -4 -19    0.29    0.19
   7  -4 -19    0.13    0.09
  -6  -3 -19    0.05    0.62
  -5  -3 -19    0.61    0.64
  -4  -3 -19    0.63    0.51
  -3  -3 -19   -0.05    0.63
  -2  -3 -19   -0.08    0.66
  -1  -3 -19    0.35    0.60
   0  -3 -19    1.39    0.57
   1  -3 -19    0.94    0.48
   2  -3 -19    0.05    0.34
   3  -3 -19    2.32    0.50
   4  -3 -19    0.93    0.40
   5  -3 -19    0.52    0.35
   6  -3 -19    1.05    0.32
  -7  -2 -19    1.02    0.82
  -6  -2 -19    0.61    0.76
  -5  -2 -19    0.68    0.64
  -4  -2 -19   -0.41    0.92
  -3  -2 -19    0.17    0.74
  -2  -2 -19    0.91    0.74
  -1  -2 -19    0.27    0.61
   0  -2 -19    1.45    0.64
   1  -2 -19    0.17    0.64
   2  -2 -19   -0.06    0.65
   3  -2 -19    0.24    0.49
   4  -2 -19    2.80    0.63
   5  -2 -19    1.26    0.52
  -8  -1 -19    0.76    1.12
  -7  -1 -19    0.95    1.08
  -6  -1 -19    2.82    1.08
  -5  -1 -19    1.14    1.22
  -4  -1 -19    4.08    1.33
  -3  -1 -19    2.59    1.10
  -2  -1 -19   18.50    1.75
  -1  -1 -19    0.29    0.74
   0  -1 -19   -0.45    0.82
   1  -1 -19    2.91    0.89
   2  -1 -19    4.75    0.98
   3  -1 -19    2.20    0.81
   4  -1 -19    0.80    0.69
   5  -1 -19    5.49    0.79
  -8   0 -19   -0.47    1.10
  -7   0 -19    0.23    1.03
  -6   0 -19    0.41    1.13
  -5   0 -19   -0.35    1.27
  -4   0 -19   -0.12    1.15
  -3   0 -19    0.71    1.38
  -2   0 -19    1.63    1.40
  -1   0 -19   -0.10    0.92
   0   0 -19   -0.44    1.09
   1   0 -19    0.12    0.93
   2   0 -19   -0.34    0.85
   3   0 -19   -0.63    0.76
   4   0 -19   -0.49    0.75
  -8   1 -19    1.07    1.39
  -7   1 -19    1.25    1.11
  -6   1 -19    3.24    1.69
  -5   1 -19    1.52    1.45
  -4   1 -19    4.53    1.50
  -3   1 -19    2.50    1.31
  -2   1 -19   20.70    2.11
  -1   1 -19    0.43    0.94
   0   1 -19   -0.56    0.80
   1   1 -19    2.95    1.02
   2   1 -19    5.38    1.15
   3   1 -19    1.77    0.83
  -7   2 -19    2.62    1.86
  -6   2 -19    1.40    1.59
  -5   2 -19    1.88    1.48
  -4   2 -19    0.29    1.20
  -3   2 -19    0.11    1.05
  -2   2 -19    1.15    0.96
  -1   2 -19    0.34    0.83
   0   2 -19    1.57    0.88
   1   2 -19    1.06    0.85
   2   2 -19    1.38    0.79
  -6   3 -19   -0.11    1.98
  -5   3 -19    2.12    1.87
  -4   3 -19    2.66    1.70
  -3   3 -19    0.83    1.38
  -2   3 -19    0.02    1.17
  -1   3 -19   -0.18    1.08
   0   3 -19    5.01    1.35
   1   3 -19    1.91    0.94
  -4   4 -19    0.04    1.46
  -3   4 -19    0.11    1.31
  -2   4 -19    0.61    1.34
  -1   4 -19    1.36    1.36
   0   4 -19    0.62    1.08
   1  -5 -18    0.05    0.59
   2  -5 -18    0.10    0.60
   3  -5 -18    0.25    0.53
   4  -5 -18    0.22    0.51
   5  -5 -18    1.82    0.49
   6  -5 -18    0.08    0.35
   7  -5 -18    0.14    0.22
  -5  -4 -18    0.03    0.52
  -4  -4 -18    0.46    0.54
  -3  -4 -18    0.23    0.39
  -2  -4 -18    0.81    0.55
  -1  -4 -18    0.76    0.52
   0  -4 -18    0.43    0.52
   1  -4 -18    2.38    0.55
   2  -4 -18    0.10    0.38
   3  -4 -18   -0.14    0.30
   4  -4 -18    0.20    0.35
   5  -4 -18    0.09    0.24
   6  -4 -18    0.18    0.19
   7  -4 -18    0.10    0.11
  -7  -3 -18    0.29    0.68
  -6  -3 -18    0.21    0.63
  -5  -3 -18    1.46    0.58
  -4  -3 -18    0.33    0.44
  -3  -3 -18    0.56    0.65
  -2  -3 -18    1.05    0.68
  -1  -3 -18    0.74    0.55
   0  -3 -18    8.52    0.84
   1  -3 -18    1.39    0.48
   2  -3 -18   -0.07    0.42
   3  -3 -18    0.31    0.42
   4  -3 -18    0.58    0.40
   5  -3 -18    2.81    0.44
   6  -3 -18    0.36    0.26
  -8  -2 -18   -0.61    0.72
  -7  -2 -18    1.20    0.85
  -6  -2 -18    2.63    0.82
  -5  -2 -18    0.41    0.67
  -4  -2 -18    6.21    1.05
  -3  -2 -18   24.09    1.79
  -2  -2 -18    0.56    0.63
  -1  -2 -18   29.28    1.70
   0  -2 -18   14.04    1.27
   1  -2 -18    9.46    1.13
   2  -2 -18   11.85    1.01
   3  -2 -18    3.39    0.66
   4  -2 -18    2.71    0.56
   5  -2 -18   12.93    0.87
   6  -2 -18    5.07    0.58
  -9  -1 -18    0.16    1.01
  -8  -1 -18   -0.61    1.02
  -7  -1 -18   -0.15    0.79
  -6  -1 -18    1.45    1.07
  -5  -1 -18    3.01    1.04
  -4  -1 -18    9.12    1.45
  -3  -1 -18    0.35    0.90
  -2  -1 -18    5.49    1.09
  -1  -1 -18    1.34    0.84
   0  -1 -18    1.06    0.77
   1  -1 -18   15.28    1.37
   2  -1 -18   35.36    1.85
   3  -1 -18    0.30    0.54
   4  -1 -18    1.35    0.58
   5  -1 -18   13.35    1.04
  -9   0 -18    2.56    1.40
  -8   0 -18    0.06    1.06
  -7   0 -18    0.35    0.97
  -6   0 -18   -0.47    0.95
  -5   0 -18    0.07    1.22
  -4   0 -18   47.71    3.19
  -3   0 -18   22.65    2.20
  -2   0 -18   75.93    3.41
  -1   0 -18    7.76    1.42
   0   0 -18    0.74    1.10
   1   0 -18    3.33    1.02
   2   0 -18    0.43    0.74
   3   0 -18    0.87    0.77
   4   0 -18    2.40    0.85
  -9   1 -18    0.79    1.39
  -8   1 -18   -0.33    1.02
  -7   1 -18    0.30    0.94
  -6   1 -18    2.60    1.54
  -5   1 -18    3.57    1.48
  -4   1 -18   10.39    1.76
  -3   1 -18   -0.50    0.99
  -2   1 -18    7.97    1.42
  -1   1 -18    1.93    0.97
   0   1 -18    1.62    1.01
   1   1 -18   17.72    1.60
   2   1 -18   41.51    2.17
   3   1 -18    0.29    0.78
  -8   2 -18    0.30    1.14
  -7   2 -18    1.01    1.63
  -6   2 -18    2.44    1.58
  -5   2 -18   -0.11    1.21
  -4   2 -18    7.72    1.45
  -3   2 -18   33.96    2.45
  -2   2 -18   -0.44    0.80
  -1   2 -18   37.36    2.28
   0   2 -18   18.00    1.60
   1   2 -18   11.29    1.29
   2   2 -18   18.13    1.45
  -7   3 -18    2.06    1.87
  -6   3 -18   -0.49    1.58
  -5   3 -18    6.27    1.91
  -4   3 -18    0.96    1.47
  -3   3 -18    0.43    1.18
  -2   3 -18    1.46    1.20
  -1   3 -18    2.12    1.15
   0   3 -18   19.03    1.91
   1   3 -18    2.33    0.85
   2   3 -18   -0.17    0.65
  -5   4 -18    0.94    1.60
  -4   4 -18   -0.20    1.38
  -3   4 -18    0.52    1.33
  -2   4 -18    3.25    1.47
  -1   4 -18    1.02    1.20
   0   4 -18    1.46    0.96
   1   4 -18    5.51    1.06
  -2   5 -18    2.99    1.30
  -1   5 -18    0.56    1.40
  -1  -5 -17   -0.04    0.66
   0  -5 -17    0.26    0.61
   1  -5 -17   -0.28    0.70
   2  -5 -17    0.48    0.63
   3  -5 -17    0.15    0.53
   4  -5 -17    0.25    0.54
   5  -5 -17    0.31    0.43
   6  -5 -17    0.11    0.43
   7  -5 -17    0.94    0.37
   8  -5 -17    0.34    0.27
  -6  -4 -17   -0.27    0.51
  -5  -4 -17   -0.57    0.48
  -4  -4 -17   -0.05    0.38
  -3  -4 -17    0.20    0.36
  -2  -4 -17    0.30    0.44
  -1  -4 -17    0.27    0.54
   0  -4 -17    0.04    0.45
   1  -4 -17    1.98    0.54
   2  -4 -17    0.96    0.45
   3  -4 -17    1.32    0.44
   4  -4 -17    0.09    0.30
   5  -4 -17    2.54    0.37
   6  -4 -17    0.92    0.25
   7  -4 -17   -0.03    0.11
  -8  -3 -17   -0.10    0.69
  -7  -3 -17    0.48    0.64
  -6  -3 -17    0.84    0.63
  -5  -3 -17    3.09    0.68
  -4  -3 -17    2.11    0.61
  -3  -3 -17    2.96    0.75
  -2  -3 -17    1.89    0.64
  -1  -3 -17    1.46    0.52
   0  -3 -17    1.25    0.46
   1  -3 -17   -0.01    0.45
   2  -3 -17   11.94    0.92
   3  -3 -17    1.25    0.46
   4  -3 -17   15.49    0.86
   5  -3 -17    1.31    0.38
   6  -3 -17    0.22    0.27
   7  -3 -17    1.04    0.22
  -9  -2 -17   -0.38    0.89
  -8  -2 -17    0.35    0.72
  -7  -2 -17    0.54    0.80
  -6  -2 -17    0.11    0.59
  -5  -2 -17   -0.20    0.55
  -4  -2 -17    3.51    0.88
  -3  -2 -17    1.76    0.73
  -2  -2 -17    2.08    0.72
  -1  -2 -17    4.80    0.89
   0  -2 -17    6.83    1.04
   1  -2 -17   14.31    1.14
   2  -2 -17    2.46    0.62
   3  -2 -17    2.72    0.61
   4  -2 -17    0.34    0.43
   5  -2 -17    2.79    0.55
   6  -2 -17    0.62    0.44
 -10  -1 -17    3.31    1.36
  -9  -1 -17   -0.04    1.06
  -8  -1 -17   -0.06    1.04
  -7  -1 -17    0.44    0.84
  -6  -1 -17    3.12    1.14
  -5  -1 -17    0.64    0.86
  -4  -1 -17    7.77    1.35
  -3  -1 -17   16.64    1.62
  -2  -1 -17    7.43    1.21
  -1  -1 -17    3.03    0.91
   0  -1 -17    0.51    0.73
   1  -1 -17    7.82    1.05
   2  -1 -17    9.80    1.00
   3  -1 -17   10.15    1.02
   4  -1 -17   -0.39    0.43
   5  -1 -17    4.52    0.70
 -10   0 -17   -0.64    0.98
  -9   0 -17   -1.07    0.94
  -8   0 -17   -0.38    0.86
  -7   0 -17   -0.45    0.93
  -6   0 -17    0.13    0.99
  -5   0 -17    0.55    1.13
  -4   0 -17   -0.19    1.20
  -3   0 -17    0.07    1.06
  -2   0 -17    0.17    0.98
  -1   0 -17   -0.39    0.99
   0   0 -17    0.34    0.90
   1   0 -17   -0.06    0.85
   2   0 -17    0.11    0.73
   3   0 -17    0.14    0.78
   4   0 -17    0.17    0.66
 -10   1 -17    2.20    1.35
  -9   1 -17    0.57    1.21
  -8   1 -17   -0.20    0.97
  -7   1 -17   -0.13    0.87
  -6   1 -17    2.79    1.37
  -5   1 -17    0.84    1.33
  -4   1 -17    8.04    1.54
  -3   1 -17   19.30    2.00
  -2   1 -17   10.55    1.51
  -1   1 -17    2.97    1.04
   0   1 -17    1.38    0.91
   1   1 -17    8.28    1.22
   2   1 -17   13.54    1.34
   3   1 -17   12.37    1.24
   4   1 -17    0.09    0.58
  -9   2 -17    0.05    1.18
  -8   2 -17   -0.46    0.92
  -7   2 -17    1.09    1.11
  -6   2 -17    0.64    1.33
  -5   2 -17   -0.31    1.09
  -4   2 -17    4.82    1.38
  -3   2 -17    2.07    0.98
  -2   2 -17    2.59    0.98
  -1   2 -17    6.23    1.14
   0   2 -17    7.38    1.14
   1   2 -17   17.07    1.41
   2   2 -17    3.95    0.87
   3   2 -17    5.01    0.92
  -8   3 -17    0.31    1.09
  -7   3 -17    1.30    1.58
  -6   3 -17    1.54    1.60
  -5   3 -17    8.64    2.03
  -4   3 -17    5.50    1.62
  -3   3 -17    4.64    1.41
  -2   3 -17    4.81    1.28
  -1   3 -17    2.94    1.10
   0   3 -17    2.22    0.94
   1   3 -17    0.21    0.60
   2   3 -17   22.54    1.59
  -5   4 -17    0.79    1.46
  -4   4 -17   -0.47    1.35
  -3   4 -17    1.66    1.38
  -2   4 -17    0.14    1.13
  -1   4 -17    0.03    0.92
   0   4 -17    0.95    0.83
   1   4 -17    3.32    0.94
  -3   5 -17    0.80    1.33
  -2   5 -17    2.17    1.28
  -1   5 -17    0.60    1.17
   0   5 -17    0.04    0.95
  -3  -5 -16    1.78    0.65
  -2  -5 -16    0.46    0.54
  -1  -5 -16    0.18    0.47
   0  -5 -16   -0.23    0.73
   1  -5 -16    0.21    0.72
   2  -5 -16    1.16    0.68
   3  -5 -16    0.38    0.64
   4  -5 -16    0.14    0.47
   5  -5 -16    0.48    0.60
   6  -5 -16    0.39    0.48
   7  -5 -16    0.21    0.37
  -7  -4 -16   -0.38    0.54
  -6  -4 -16    0.46    0.55
  -5  -4 -16    0.66    0.47
  -4  -4 -16    0.12    0.36
  -3  -4 -16    0.23    0.33
  -2  -4 -16    0.29    0.42
  -1  -4 -16    0.06    0.49
   0  -4 -16   -0.06    0.42
   1  -4 -16    0.67    0.48
   2  -4 -16    0.79    0.45
   3  -4 -16    0.07    0.33
   4  -4 -16    1.03    0.39
   5  -4 -16    0.58    0.25
   6  -4 -16    1.06    0.23
   7  -4 -16    0.29    0.14
   8  -4 -16    0.05    0.05
  -9  -3 -16    0.12    0.70
  -8  -3 -16    0.22    0.66
  -7  -3 -16    1.41    0.71
  -6  -3 -16    0.16    0.51
  -5  -3 -16    2.98    0.70
  -4  -3 -16    0.12    0.56
  -3  -3 -16    4.05    0.70
  -2  -3 -16    4.48    0.74
  -1  -3 -16    4.12    0.64
   0  -3 -16    1.27    0.53
   1  -3 -16    0.60    0.46
   2  -3 -16    1.23    0.47
   3  -3 -16    2.58    0.52
   4  -3 -16    0.39    0.36
   5  -3 -16    5.76    0.53
   6  -3 -16    5.70    0.45
   7  -3 -16    0.46    0.19
 -10  -2 -16    0.39    1.00
  -9  -2 -16    0.65    0.84
  -8  -2 -16    1.37    0.91
  -7  -2 -16    0.12    0.66
  -6  -2 -16    0.86    0.70
  -5  -2 -16    3.79    0.87
  -4  -2 -16    7.05    0.98
  -3  -2 -16    0.94    0.66
  -2  -2 -16   31.59    1.74
  -1  -2 -16    2.09    0.84
   0  -2 -16   36.47    1.73
   1  -2 -16   13.14    1.07
   2  -2 -16    0.78    0.46
   3  -2 -16   30.80    1.46
   4  -2 -16    3.06    0.64
   5  -2 -16    5.74    0.71
   6  -2 -16   89.26    2.08
 -11  -1 -16    0.99    1.05
 -10  -1 -16   -0.95    1.06
  -9  -1 -16    0.02    0.93
  -8  -1 -16    1.31    1.04
  -7  -1 -16    3.61    1.21
  -6  -1 -16    0.70    0.89
  -5  -1 -16   47.37    2.63
  -4  -1 -16   27.74    2.02
  -3  -1 -16   13.29    1.46
  -2  -1 -16   48.29    2.42
  -1  -1 -16   16.36    1.44
   0  -1 -16    8.43    1.07
   1  -1 -16    2.48    0.72
   2  -1 -16    0.18    0.48
   3  -1 -16    6.55    0.83
   4  -1 -16    7.60    0.95
   5  -1 -16   13.48    1.12
   6  -1 -16    0.97    0.49
 -11   0 -16    1.64    1.41
 -10   0 -16   -0.67    0.96
  -9   0 -16   -0.06    0.99
  -8   0 -16    2.32    1.10
  -7   0 -16    2.77    1.22
  -6   0 -16    0.89    1.02
  -5   0 -16   49.53    3.11
  -4   0 -16    0.73    1.14
  -3   0 -16   18.36    1.83
  -2   0 -16   85.44    3.51
  -1   0 -16    1.65    0.96
   0   0 -16   34.15    2.01
   1   0 -16    3.63    1.00
   2   0 -16   53.11    2.25
   3   0 -16    3.61    0.93
   4   0 -16    6.72    0.91
   5   0 -16   12.94    1.06
 -11   1 -16   -0.61    1.12
 -10   1 -16    0.27    1.16
  -9   1 -16    0.19    1.28
  -8   1 -16    2.47    1.19
  -7   1 -16    3.48    1.21
  -6   1 -16    2.17    1.11
  -5   1 -16   50.22    3.01
  -4   1 -16   35.26    2.49
  -3   1 -16   15.84    1.78
  -2   1 -16   54.95    2.74
  -1   1 -16   18.40    1.67
   0   1 -16   11.24    1.35
   1   1 -16    4.02    1.01
   2   1 -16    0.38    0.80
   3   1 -16    9.98    1.14
   4   1 -16    7.71    0.96
 -10   2 -16    0.66    1.20
  -9   2 -16    0.92    1.13
  -8   2 -16    4.27    1.24
  -7   2 -16    1.05    0.95
  -6   2 -16    1.39    1.20
  -5   2 -16    4.81    1.33
  -4   2 -16   11.90    1.57
  -3   2 -16    1.11    0.88
  -2   2 -16   42.49    2.39
  -1   2 -16    2.12    0.85
   0   2 -16   48.98    2.27
   1   2 -16   20.15    1.50
   2   2 -16    2.35    0.81
   3   2 -16   40.46    1.85
  -8   3 -16   -0.07    0.84
  -7   3 -16    3.01    1.48
  -6   3 -16   -0.43    1.27
  -5   3 -16    5.33    1.62
  -4   3 -16    0.05    1.10
  -3   3 -16    6.72    1.44
  -2   3 -16    8.07    1.45
  -1   3 -16    8.02    1.30
   0   3 -16    2.82    0.83
   1   3 -16    0.34    0.66
   2   3 -16    2.50    0.79
  -6   4 -16    0.68    1.51
  -5   4 -16    2.66    1.57
  -4   4 -16   -0.21    1.33
  -3   4 -16    0.22    1.13
  -2   4 -16    0.38    0.97
  -1   4 -16    0.79    0.82
   0   4 -16    1.08    0.78
   1   4 -16    1.21    0.89
  -4   5 -16    1.86    1.25
  -3   5 -16    4.73    1.43
  -2   5 -16    1.16    1.14
  -1   5 -16    0.87    1.05
   0   5 -16   -0.04    0.82
  -5  -5 -15    0.95    0.56
  -4  -5 -15    2.41    0.71
  -3  -5 -15   -0.18    0.47
  -2  -5 -15    0.58    0.47
  -1  -5 -15    1.50    0.65
   0  -5 -15    0.95    0.80
   1  -5 -15    0.01    0.70
   2  -5 -15    0.08    0.63
   3  -5 -15    0.45    0.61
   4  -5 -15    0.25    0.66
   5  -5 -15    1.42    0.63
  -8  -4 -15    0.13    0.59
  -7  -4 -15    0.44    0.53
  -6  -4 -15    0.18    0.52
  -5  -4 -15    0.02    0.45
  -4  -4 -15    0.15    0.37
  -3  -4 -15    1.51    0.52
  -2  -4 -15    0.14    0.40
  -1  -4 -15    0.36    0.47
   0  -4 -15    7.57    0.91
   1  -4 -15   10.32    0.94
   2  -4 -15    0.43    0.43
   3  -4 -15    1.47    0.47
   4  -4 -15    1.08    0.37
   5  -4 -15    0.26    0.31
   6  -4 -15    0.06    0.24
 -10  -3 -15    0.08    0.79
  -9  -3 -15   -0.51    0.64
  -8  -3 -15    0.17    0.65
  -7  -3 -15    3.92    0.90
  -6  -3 -15    1.34    0.65
  -5  -3 -15    1.89    0.77
  -4  -3 -15    4.44    0.76
  -3  -3 -15    1.91    0.58
  -2  -3 -15   -0.26    0.38
  -1  -3 -15    2.72    0.65
   0  -3 -15    0.44    0.47
   1  -3 -15    0.61    0.47
   2  -3 -15    3.86    0.67
   3  -3 -15    5.89    0.66
   4  -3 -15    5.57    0.56
   5  -3 -15    0.01    0.30
   6  -3 -15    1.64    0.27
   7  -3 -15    2.54    0.26
 -11  -2 -15    0.07    1.08
 -10  -2 -15    0.05    1.05
  -9  -2 -15    4.79    1.18
  -8  -2 -15    0.21    0.72
  -7  -2 -15    0.46    0.69
  -6  -2 -15    1.25    0.73
  -5  -2 -15   -0.06    0.59
  -4  -2 -15    1.37    0.62
  -3  -2 -15    0.01    0.54
  -2  -2 -15   11.30    1.25
  -1  -2 -15    0.53    0.57
   0  -2 -15   10.67    0.99
   1  -2 -15   -0.31    0.40
   2  -2 -15    4.02    0.70
   3  -2 -15    0.10    0.44
   4  -2 -15    0.15    0.48
   5  -2 -15    5.88    0.62
   6  -2 -15   31.91    1.29
   7  -2 -15    6.32    0.58
 -12  -1 -15    0.22    1.18
 -11  -1 -15    1.29    1.02
 -10  -1 -15   -0.13    1.01
  -9  -1 -15   -0.19    1.01
  -8  -1 -15   -0.07    0.86
  -7  -1 -15    5.31    1.33
  -6  -1 -15    1.48    0.92
  -5  -1 -15    9.65    1.38
  -4  -1 -15   34.42    2.06
  -3  -1 -15   44.50    2.37
  -2  -1 -15   35.07    1.96
  -1  -1 -15   35.44    1.89
   0  -1 -15    4.86    0.84
   1  -1 -15   32.25    1.62
   2  -1 -15   31.12    1.56
   3  -1 -15    0.07    0.60
   4  -1 -15   28.96    1.37
   5  -1 -15    0.00    0.46
   6  -1 -15    0.65    0.44
 -12   0 -15    0.29    1.28
 -11   0 -15   -0.54    1.08
 -10   0 -15   -0.67    0.91
  -9   0 -15    0.66    1.05
  -8   0 -15    0.93    1.06
  -7   0 -15    0.95    1.09
  -6   0 -15    0.50    1.01
  -5   0 -15    2.44    1.32
  -4   0 -15    1.68    1.25
  -3   0 -15    0.68    1.08
  -2   0 -15    0.42    0.95
  -1   0 -15    0.67    0.79
   0   0 -15    0.59    0.74
   1   0 -15    0.74    0.83
   2   0 -15    1.06    0.77
   3   0 -15    0.37    0.57
   4   0 -15   -0.39    0.39
   5   0 -15   -0.44    0.47
 -12   1 -15   -0.17    1.32
 -11   1 -15   -0.79    0.97
 -10   1 -15    0.75    1.18
  -9   1 -15    2.49    1.39
  -8   1 -15    0.83    1.07
  -7   1 -15    6.46    1.39
  -6   1 -15    0.18    1.03
  -5   1 -15   11.60    1.71
  -4   1 -15   42.33    2.59
  -3   1 -15   48.25    2.65
  -2   1 -15   39.46    2.29
  -1   1 -15   38.19    2.14
   0   1 -15    6.25    1.06
   1   1 -15   36.29    1.95
   2   1 -15   39.97    1.92
   3   1 -15    0.72    0.65
   4   1 -15   32.34    1.52
 -11   2 -15    1.15    1.24
 -10   2 -15    0.63    0.95
  -9   2 -15    6.28    1.45
  -8   2 -15    0.74    1.02
  -7   2 -15    0.29    0.98
  -6   2 -15    1.77    1.21
  -5   2 -15   -0.08    0.89
  -4   2 -15    1.63    0.93
  -3   2 -15    1.02    0.81
  -2   2 -15   12.45    1.36
  -1   2 -15    1.46    0.75
   0   2 -15   13.20    1.26
   1   2 -15   -0.09    0.59
   2   2 -15    6.02    0.95
   3   2 -15    0.03    0.52
  -9   3 -15    0.70    0.89
  -8   3 -15    1.54    0.89
  -7   3 -15    5.48    1.34
  -6   3 -15    1.44    1.13
  -5   3 -15    3.04    1.25
  -4   3 -15    6.94    1.38
  -3   3 -15    3.19    1.07
  -2   3 -15    0.00    0.75
  -1   3 -15    2.53    0.84
   0   3 -15    0.47    0.62
   1   3 -15    1.03    0.71
   2   3 -15    6.42    0.96
   3   3 -15   12.18    1.25
  -7   4 -15    0.34    1.53
  -6   4 -15    0.35    1.44
  -5   4 -15    0.91    1.27
  -4   4 -15   -0.39    0.98
  -3   4 -15    2.63    1.07
  -2   4 -15    1.08    0.83
  -1   4 -15    0.81    0.84
   0   4 -15   14.45    1.54
   1   4 -15   18.70    1.63
   2   4 -15    1.14    0.86
  -4   5 -15    2.79    1.30
  -3   5 -15    1.58    1.31
  -2   5 -15    0.86    1.09
  -1   5 -15    2.15    0.96
   0   5 -15    1.74    0.99
   1   5 -15    1.40    1.00
  -6  -5 -14    1.76    0.65
  -5  -5 -14    4.14    0.84
  -4  -5 -14    0.75    0.59
  -3  -5 -14    0.16    0.53
  -2  -5 -14    0.30    0.54
  -1  -5 -14    0.10    0.51
   0  -5 -14   -0.20    0.78
   1  -5 -14    1.49    0.72
   2  -5 -14    0.59    0.82
   3  -5 -14    1.04    0.74
  -9  -4 -14    0.67    0.68
  -8  -4 -14    0.27    0.63
  -7  -4 -14    0.82    0.68
  -6  -4 -14    6.64    0.88
  -5  -4 -14    0.46    0.50
  -4  -4 -14    1.45    0.62
  -3  -4 -14    0.27    0.43
  -2  -4 -14    0.35    0.44
  -1  -4 -14    0.28    0.50
   0  -4 -14    0.67    0.52
   1  -4 -14    0.36    0.48
   2  -4 -14   -0.09    0.46
   3  -4 -14    0.03    0.41
   4  -4 -14    2.54    0.49
 -10  -3 -14    0.79    0.76
  -9  -3 -14    0.36    0.80
  -8  -3 -14    0.27    0.61
  -7  -3 -14    1.74    0.64
  -6  -3 -14   -0.22    0.45
  -5  -3 -14    1.01    0.64
  -4  -3 -14    4.40    0.74
  -3  -3 -14    2.11    0.53
  -2  -3 -14    2.29    0.60
  -1  -3 -14   17.91    1.19
   0  -3 -14    0.82    0.52
   1  -3 -14    1.57    0.63
   2  -3 -14   40.87    1.60
   3  -3 -14   15.03    0.98
   4  -3 -14   10.92    0.68
   5  -3 -14   17.42    0.84
   6  -3 -14    3.46    0.37
   7  -3 -14    0.23    0.13
 -12  -2 -14    0.41    1.22
 -11  -2 -14    0.32    0.94
 -10  -2 -14    0.10    0.93
  -9  -2 -14   -0.46    0.70
  -8  -2 -14    4.33    1.05
  -7  -2 -14    1.35    0.77
  -6  -2 -14    2.78    0.80
  -5  -2 -14    3.31    0.80
  -4  -2 -14    0.39    0.54
  -3  -2 -14    0.68    0.63
  -2  -2 -14   21.79    1.39
  -1  -2 -14    2.68    0.63
   0  -2 -14    0.16    0.43
   1  -2 -14    0.11    0.46
   2  -2 -14   -0.16    0.42
   3  -2 -14    0.59    0.43
   4  -2 -14    7.17    0.76
   5  -2 -14    7.78    0.73
   6  -2 -14    4.83    0.53
   7  -2 -14   16.26    0.80
 -12  -1 -14    0.38    1.01
 -11  -1 -14    6.11    1.26
 -10  -1 -14   -0.12    0.87
  -9  -1 -14    3.67    1.31
  -8  -1 -14   -0.33    0.88
  -7  -1 -14   11.92    1.55
  -6  -1 -14    8.42    1.28
  -5  -1 -14   19.16    1.66
  -4  -1 -14  118.24    3.63
  -3  -1 -14   12.51    1.31
  -2  -1 -14    0.46    0.66
  -1  -1 -14   13.25    1.14
   0  -1 -14    4.26    0.75
   1  -1 -14    0.21    0.60
   2  -1 -14    0.01    0.64
   3  -1 -14    4.33    0.69
   4  -1 -14   35.43    1.47
   6  -1 -14    0.63    0.48
 -12   0 -14    0.16    1.19
 -11   0 -14    5.55    1.50
 -10   0 -14    1.62    1.14
  -9   0 -14   27.55    1.70
  -8   0 -14   52.51    3.13
  -7   0 -14   19.49    1.98
  -6   0 -14  236.02    5.95
  -5   0 -14  181.68    5.36
  -4   0 -14  155.39    4.47
  -3   0 -14   74.87    3.17
  -2   0 -14    6.52    1.16
  -1   0 -14   10.97    1.23
   0   0 -14   -0.01    0.71
   1   0 -14   86.58    2.71
   2   0 -14  121.74    2.94
   3   0 -14  126.15    2.96
   4   0 -14    2.70    0.56
   5   0 -14    1.27    0.59
 -12   1 -14    1.93    1.26
 -11   1 -14    4.42    1.32
 -10   1 -14    0.40    0.99
  -9   1 -14    3.13    1.39
  -8   1 -14   -0.73    0.94
  -7   1 -14   14.67    1.79
  -6   1 -14    8.94    1.52
  -5   1 -14   22.12    2.03
  -4   1 -14  135.31    4.27
  -3   1 -14   13.37    1.57
  -2   1 -14    0.34    0.83
  -1   1 -14   16.32    1.47
   0   1 -14    7.61    1.18
   1   1 -14    0.68    0.74
   2   1 -14   -0.61    0.59
   3   1 -14    3.80    0.68
   4   1 -14   38.18    1.56
 -11   2 -14    0.25    0.97
 -10   2 -14    1.04    0.97
  -9   2 -14   -0.06    0.83
  -8   2 -14    6.67    1.35
  -7   2 -14    2.62    1.02
  -6   2 -14    5.37    1.25
  -5   2 -14    3.98    1.18
  -4   2 -14   -0.17    0.84
  -3   2 -14   -0.36    0.73
  -2   2 -14   27.07    1.79
  -1   2 -14    2.53    0.78
   0   2 -14    0.61    0.62
   1   2 -14    0.18    0.59
   2   2 -14   -0.10    0.59
   3   2 -14    0.44    0.43
   4   2 -14    8.97    0.85
 -10   3 -14    0.62    0.97
  -9   3 -14    0.52    0.83
  -8   3 -14    0.65    0.76
  -7   3 -14    1.74    0.79
  -6   3 -14   -0.45    0.82
  -5   3 -14    0.91    0.92
  -4   3 -14    7.46    1.25
  -3   3 -14    4.64    1.04
  -2   3 -14    4.82    0.95
  -1   3 -14   23.98    1.64
   0   3 -14    1.18    0.67
   1   3 -14    3.07    0.84
   2   3 -14   63.91    2.35
   3   3 -14   30.23    1.89
  -8   4 -14    1.54    0.96
  -7   4 -14    1.26    1.32
  -5   4 -14    0.62    1.07
  -4   4 -14    1.90    1.02
  -3   4 -14    1.15    0.86
  -2   4 -14    0.31    0.76
  -1   4 -14    0.40    0.72
   0   4 -14   -0.43    0.65
   1   4 -14    0.88    0.77
   2   4 -14    0.29    0.69
  -5   5 -14    6.43    1.63
  -4   5 -14    3.11    1.38
  -3   5 -14   -0.18    1.02
  -2   5 -14    0.54    0.85
  -1   5 -14    1.34    0.93
   0   5 -14    0.15    0.94
   1   5 -14    2.27    0.99
  -1   6 -14    0.21    1.32
   0   6 -14    0.54    1.26
  -1  -6 -13    0.50    1.05
   0  -6 -13    5.10    1.32
   1  -6 -13   -0.61    1.43
   2  -6 -13    0.02    1.45
  -7  -5 -13    0.58    0.61
  -6  -5 -13    0.30    0.56
  -5  -5 -13    0.49    0.56
  -4  -5 -13    1.10    0.62
  -3  -5 -13    3.42    0.95
  -2  -5 -13    0.37    0.57
  -1  -5 -13    1.60    0.71
   0  -5 -13    2.50    0.73
   1  -5 -13    1.26    0.98
   2  -5 -13    1.85    0.88
  -9  -4 -13   -0.21    0.60
  -8  -4 -13    3.48    0.78
  -7  -4 -13    0.49    0.51
  -6  -4 -13    4.19    0.76
  -5  -4 -13    0.72    0.49
  -4  -4 -13    0.84    0.53
  -3  -4 -13   -0.04    0.45
  -2  -4 -13   -0.22    0.43
  -1  -4 -13    0.33    0.48
   0  -4 -13   11.48    1.10
   1  -4 -13    1.13    0.50
   2  -4 -13    3.32    0.73
   3  -4 -13    1.49    0.52
 -11  -3 -13    0.23    0.90
 -10  -3 -13    0.07    0.69
  -9  -3 -13   -0.58    0.64
  -8  -3 -13    0.48    0.63
  -7  -3 -13    0.32    0.53
  -6  -3 -13    0.22    0.58
  -5  -3 -13    4.57    0.75
  -4  -3 -13    6.64    0.81
  -3  -3 -13   -0.05    0.41
  -2  -3 -13   -0.10    0.38
  -1  -3 -13    0.17    0.45
   0  -3 -13    3.46    0.68
   1  -3 -13    1.09    0.52
   2  -3 -13   35.98    1.55
   3  -3 -13   36.34    1.25
   4  -3 -13   39.56    1.40
   5  -3 -13   13.91    0.71
 -12  -2 -13    1.35    2.92
 -11  -2 -13    0.01    0.91
 -10  -2 -13    2.94    1.09
  -9  -2 -13   -0.38    0.73
  -8  -2 -13   -0.32    0.66
  -7  -2 -13   -0.07    0.61
  -6  -2 -13    0.74    0.65
  -5  -2 -13    5.65    0.88
  -4  -2 -13    0.64    0.53
  -3  -2 -13   17.43    1.37
  -2  -2 -13    1.08    0.56
  -1  -2 -13    8.59    0.87
   0  -2 -13   -0.07    0.52
   1  -2 -13    0.50    0.46
   2  -2 -13    0.81    0.44
   3  -2 -13    0.00    0.41
   4  -2 -13   11.79    0.86
   5  -2 -13   38.40    1.39
   6  -2 -13    0.48    0.30
 -13  -1 -13    6.71    3.43
 -12  -1 -13    2.21    1.13
 -11  -1 -13    1.58    1.02
 -10  -1 -13    4.85    1.32
  -9  -1 -13    2.46    1.23
  -8  -1 -13    4.13    1.17
  -7  -1 -13    0.81    0.84
  -6  -1 -13   47.49    2.52
  -5  -1 -13    1.47    0.74
  -4  -1 -13    8.48    1.15
  -3  -1 -13   30.16    1.77
  -2  -1 -13    3.05    0.76
  -1  -1 -13   26.28    1.49
   0  -1 -13   44.66    1.87
   1  -1 -13   31.55    1.50
   2  -1 -13   -0.21    0.45
   3  -1 -13   14.15    0.94
   4  -1 -13    2.42    0.60
   5  -1 -13    0.63    0.38
   6  -1 -13   19.45    1.04
 -13   0 -13    0.76    1.39
 -12   0 -13   -0.14    1.11
 -11   0 -13   -0.40    0.86
 -10   0 -13    0.65    0.88
  -9   0 -13    0.64    1.04
  -8   0 -13    0.40    1.04
  -7   0 -13    1.77    1.17
  -6   0 -13    1.55    1.14
  -5   0 -13    1.42    1.05
  -4   0 -13    1.23    0.93
  -3   0 -13    0.83    0.84
  -2   0 -13    0.22    0.71
  -1   0 -13    0.62    0.73
   0   0 -13   -0.16    0.67
   2   0 -13    0.03    0.53
   3   0 -13    0.11    0.56
   4   0 -13   -0.05    0.41
   5   0 -13   -0.10    0.47
 -13   1 -13    3.14    1.43
 -12   1 -13    1.83    1.25
 -11   1 -13    0.96    0.99
 -10   1 -13    4.22    1.30
  -9   1 -13    1.03    1.17
  -8   1 -13    2.58    1.22
  -7   1 -13   -0.06    0.99
  -6   1 -13   49.03    2.78
  -5   1 -13    0.68    1.01
  -4   1 -13    8.27    1.31
  -3   1 -13   29.70    1.92
  -2   1 -13    2.77    0.88
  -1   1 -13   31.05    1.81
   0   1 -13   49.32    2.12
   1   1 -13   34.96    1.73
   2   1 -13    0.08    0.67
   3   1 -13    0.64    0.43
   4   1 -13    2.89    0.64
   5   1 -13   10.67    0.84
 -12   2 -13    1.15    1.42
 -11   2 -13    0.82    1.03
 -10   2 -13    4.21    1.09
  -9   2 -13    0.23    0.82
  -8   2 -13    0.04    0.84
  -7   2 -13   -0.12    0.81
  -6   2 -13   -0.27    0.79
  -5   2 -13    7.76    1.36
  -4   2 -13   -0.46    0.82
  -3   2 -13   18.78    1.54
  -2   2 -13    1.47    0.75
  -1   2 -13   11.84    1.14
   0   2 -13    0.20    0.59
   1   2 -13    0.77    0.58
   2   2 -13    1.16    0.59
   3   2 -13   -0.03    0.34
   4   2 -13   20.69    1.35
 -11   3 -13    1.18    1.03
 -10   3 -13    1.07    0.94
  -9   3 -13    0.00    0.68
  -8   3 -13    2.01    0.85
  -7   3 -13    0.94    0.76
  -6   3 -13    0.58    0.84
  -5   3 -13    6.65    1.13
  -4   3 -13   10.60    1.33
  -3   3 -13   -0.56    0.60
  -2   3 -13    0.38    0.63
  -1   3 -13    0.10    0.57
   0   3 -13    5.24    0.89
   1   3 -13    2.06    0.67
   2   3 -13   61.35    2.52
   3   3 -13   53.45    2.09
  -9   4 -13    0.27    0.85
  -8   4 -13    4.27    1.08
  -7   4 -13    1.59    1.27
  -6   4 -13    6.64    1.36
  -5   4 -13    0.96    1.02
  -4   4 -13    0.78    0.81
  -3   4 -13   -0.08    0.71
  -2   4 -13    0.40    0.84
  -1   4 -13    0.55    0.82
   0   4 -13   17.30    1.55
   1   4 -13    1.97    0.75
   2   4 -13    5.86    1.06
  -6   5 -13    0.93    1.30
  -5   5 -13   -0.09    1.13
  -4   5 -13    0.95    1.01
  -3   5 -13    1.93    0.95
  -2   5 -13    1.27    0.94
  -1   5 -13    1.65    1.01
   0   5 -13    4.01    1.11
   1   5 -13    1.11    1.04
  -2   6 -13    1.05    1.34
  -1   6 -13   -0.05    1.16
   0   6 -13    5.05    1.48
  -3  -6 -12    0.03    0.98
  -2  -6 -12    0.78    1.10
  -1  -6 -12    1.59    1.01
   0  -6 -12    0.07    1.02
   1  -6 -12    1.55    1.14
  -8  -5 -12    0.57    0.74
  -7  -5 -12    0.09    0.50
  -6  -5 -12    0.09    0.65
  -5  -5 -12    0.17    0.59
  -4  -5 -12    0.58    0.57
  -3  -5 -12    0.94    0.68
  -2  -5 -12    0.43    0.60
  -1  -5 -12   -0.24    0.50
   0  -5 -12    4.45    1.06
   1  -5 -12    0.68    0.93
 -10  -4 -12    0.84    0.78
  -9  -4 -12    0.16    0.57
  -8  -4 -12    0.11    0.65
  -7  -4 -12    8.21    1.00
  -6  -4 -12    0.57    0.53
  -5  -4 -12   13.20    1.19
  -4  -4 -12    5.00    0.80
  -3  -4 -12    3.29    0.66
  -2  -4 -12   16.26    1.27
  -1  -4 -12    5.89    0.80
   0  -4 -12   22.08    1.31
   1  -4 -12   41.60    1.93
   2  -4 -12    3.58    0.71
 -10  -3 -12    1.59    0.95
  -9  -3 -12    0.67    0.74
  -8  -3 -12    2.15    0.74
  -7  -3 -12    1.39    0.63
  -6  -3 -12   -0.02    0.55
  -5  -3 -12    0.11    0.45
  -4  -3 -12    0.19    0.47
  -3  -3 -12    0.02    0.41
  -2  -3 -12    0.03    0.42
  -1  -3 -12   21.14    1.34
   0  -3 -12    7.89    0.84
   1  -3 -12    0.97    0.51
   2  -3 -12   29.03    1.21
   3  -3 -12    1.63    0.44
 -12  -2 -12    2.23    2.49
 -11  -2 -12    0.36    0.88
 -10  -2 -12    2.49    0.99
  -9  -2 -12    0.03    0.85
  -8  -2 -12    0.65    0.74
  -7  -2 -12    9.00    1.16
  -6  -2 -12   -0.01    0.55
  -5  -2 -12    4.63    0.78
  -4  -2 -12    0.94    0.65
  -3  -2 -12    0.06    0.44
  -2  -2 -12    0.28    0.44
  -1  -2 -12   -0.13    0.47
   0  -2 -12    1.88    0.56
   1  -2 -12    2.58    0.54
   2  -2 -12    2.78    0.58
   3  -2 -12   38.57    1.47
   4  -2 -12    2.79    0.49
   5  -2 -12    2.98    0.50
   6  -2 -12   -0.19    0.22
 -13  -1 -12    6.14    3.25
 -12  -1 -12    0.81    0.97
 -11  -1 -12    1.14    0.96
 -10  -1 -12   47.97    2.23
  -9  -1 -12   10.46    1.54
  -8  -1 -12   10.94    1.54
  -7  -1 -12   66.36    2.89
  -6  -1 -12   15.74    1.50
  -5  -1 -12    3.56    0.88
  -4  -1 -12   29.30    1.74
  -3  -1 -12    8.68    1.04
  -2  -1 -12    0.15    0.55
  -1  -1 -12   16.16    1.18
   0  -1 -12  136.51    3.27
   1  -1 -12   31.23    1.48
   2  -1 -12    2.64    0.59
   3  -1 -12   10.97    0.89
   4  -1 -12   46.72    1.63
   5  -1 -12   10.31    0.78
   6  -1 -12    1.79    0.53
   7  -1 -12   -0.07    0.46
 -13   0 -12   -0.20    1.31
 -12   0 -12    0.48    0.96
 -11   0 -12   12.56    1.46
 -10   0 -12   10.43    1.29
  -9   0 -12    1.34    0.81
  -8   0 -12   92.42    3.81
  -7   0 -12   50.36    2.70
  -6   0 -12    2.50    1.02
  -5   0 -12  264.06    5.95
  -4   0 -12   65.51    2.77
  -3   0 -12    0.91    0.75
  -2   0 -12    6.94    1.02
  -1   0 -12   42.51    1.97
   0   0 -12   16.46    1.19
   1   0 -12  548.87    6.55
   2   0 -12    1.29    0.65
   3   0 -12  137.60    2.75
   4   0 -12  110.73    2.34
   5   0 -12    7.41    0.69
   6   0 -12   57.44    1.51
 -13   1 -12    1.53    1.26
 -12   1 -12    1.35    1.22
 -11   1 -12    1.50    1.06
 -10   1 -12   46.05    2.83
  -9   1 -12   12.78    1.78
  -8   1 -12   12.14    1.63
  -7   1 -12   71.41    3.23
  -6   1 -12   18.06    1.77
  -5   1 -12    2.28    0.94
  -4   1 -12   30.68    1.95
  -3   1 -12    8.88    1.16
  -2   1 -12    1.13    0.75
  -1   1 -12   18.94    1.38
   0   1 -12  128.87    3.16
   1   1 -12   31.40    1.55
   2   1 -12    2.46    0.64
   3   1 -12    6.02    0.70
   4   1 -12   44.59    1.46
   5   1 -12   34.31    1.23
 -13   2 -12    1.00    1.11
 -12   2 -12    1.04    1.13
 -11   2 -12    0.16    0.97
 -10   2 -12    3.00    1.06
  -9   2 -12    0.48    0.82
  -8   2 -12    0.97    0.91
  -7   2 -12    9.95    1.43
  -6   2 -12   -0.96    0.67
  -5   2 -12    4.84    1.14
  -4   2 -12    0.24    0.77
  -3   2 -12    0.26    0.70
  -2   2 -12    0.44    0.63
  -1   2 -12   -0.03    0.59
   0   2 -12    3.38    0.74
   1   2 -12    3.53    0.67
   2   2 -12    3.64    0.67
   3   2 -12   38.27    1.56
   4   2 -12    3.92    0.69
 -11   3 -12    0.69    0.81
 -10   3 -12    2.48    0.96
  -9   3 -12    1.36    0.82
  -8   3 -12    4.48    1.03
  -7   3 -12    1.34    0.77
  -6   3 -12    0.41    0.77
  -5   3 -12    0.21    0.68
  -4   3 -12    1.05    0.71
  -3   3 -12   -0.04    0.62
  -2   3 -12   -0.34    0.58
  -1   3 -12   29.34    1.79
   0   3 -12   11.52    1.11
   1   3 -12    1.25    0.63
   2   3 -12   55.85    2.20
   3   3 -12    1.08    0.60
  -9   4 -12    0.95    0.85
  -8   4 -12    0.29    0.76
  -7   4 -12    9.39    1.38
  -6   4 -12    0.92    0.96
  -5   4 -12   18.11    1.66
  -4   4 -12    6.49    1.22
  -3   4 -12    4.85    1.09
  -2   4 -12   20.35    1.69
  -1   4 -12    8.75    1.24
   0   4 -12   34.90    1.98
   1   4 -12   64.92    2.78
   2   4 -12    4.29    0.90
   3   4 -12   30.43    1.87
  -7   5 -12    0.70    1.18
  -6   5 -12   -0.24    0.99
  -5   5 -12    0.00    1.06
  -4   5 -12    0.48    0.87
  -3   5 -12    0.37    0.88
  -2   5 -12   -0.40    0.86
  -1   5 -12    0.47    0.96
   0   5 -12    6.20    1.34
   1   5 -12    1.47    1.01
   2   5 -12    1.19    0.86
  -3   6 -12    0.79    1.37
  -2   6 -12   -0.04    1.20
  -1   6 -12    1.42    1.21
   0   6 -12   -0.52    1.20
   1   6 -12    0.55    1.15
  -5  -6 -11    1.36    1.29
  -4  -6 -11    0.06    1.07
  -3  -6 -11   -0.06    1.16
  -2  -6 -11   -0.29    0.79
  -1  -6 -11    2.03    1.27
  -8  -5 -11    0.04    0.59
  -7  -5 -11    3.40    0.84
  -6  -5 -11    0.15    0.63
  -5  -5 -11    0.68    0.65
  -4  -5 -11    8.35    1.22
  -3  -5 -11    7.21    1.11
  -2  -5 -11    2.08    0.81
  -1  -5 -11    1.54    0.92
   0  -5 -11    2.26    0.85
  -9  -4 -11    1.65    0.74
  -8  -4 -11    2.20    0.74
  -7  -4 -11    0.51    0.52
  -6  -4 -11    5.24    0.84
  -5  -4 -11    0.16    0.49
  -4  -4 -11    4.43    0.76
  -3  -4 -11    4.35    0.81
  -2  -4 -11   20.52    1.41
  -1  -4 -11    6.95    0.81
   0  -4 -11    9.41    1.10
 -12  -3 -11    2.11    2.89
 -10  -3 -11    0.62    0.89
  -9  -3 -11    2.57    0.91
  -8  -3 -11    0.21    0.59
  -7  -3 -11   15.75    1.41
  -6  -3 -11   10.57    1.03
  -5  -3 -11    1.58    0.52
  -4  -3 -11   -0.21    0.43
  -3  -3 -11    1.40    0.53
  -2  -3 -11    3.76    0.65
  -1  -3 -11   19.95    1.25
   0  -3 -11    0.76    0.51
   1  -3 -11    3.15    0.64
   2  -3 -11   -0.25    0.36
 -13  -2 -11    0.46    2.98
 -12  -2 -11    1.14    2.68
 -11  -2 -11    0.88    0.89
 -10  -2 -11    4.61    1.13
  -9  -2 -11    0.69    0.78
  -8  -2 -11    4.76    1.00
  -7  -2 -11   -0.18    0.57
  -6  -2 -11    3.68    0.77
  -5  -2 -11    5.82    0.82
  -4  -2 -11   27.85    1.55
  -3  -2 -11    1.90    0.55
  -2  -2 -11    4.87    0.69
  -1  -2 -11   22.44    1.29
   0  -2 -11    1.40    0.50
   1  -2 -11    2.82    0.62
   2  -2 -11   49.88    1.64
   3  -2 -11    0.00    0.32
   4  -2 -11   13.43    0.82
 -14  -1 -11    7.82    3.59
 -13  -1 -11   -0.06    2.74
 -12  -1 -11    4.86    1.18
 -11  -1 -11    0.23    0.87
 -10  -1 -11   13.99    1.36
  -9  -1 -11    2.47    1.18
  -8  -1 -11    0.24    0.84
  -7  -1 -11   30.99    1.97
  -6  -1 -11    6.50    1.06
  -5  -1 -11    3.33    0.83
  -4  -1 -11   14.14    1.21
  -3  -1 -11   14.54    1.13
  -2  -1 -11    8.36    0.91
  -1  -1 -11   35.29    1.76
   0  -1 -11   11.32    0.97
   1  -1 -11   10.47    0.85
   2  -1 -11   31.60    1.43
   3  -1 -11   -0.25    0.40
   4  -1 -11    0.39    0.44
   5  -1 -11    1.08    0.47
   6  -1 -11   21.06    1.00
   7  -1 -11    2.90    0.55
 -13   0 -11   -0.65    0.96
 -12   0 -11   -0.45    0.98
 -11   0 -11    0.13    0.86
 -10   0 -11    0.08    0.74
  -9   0 -11    0.18    0.75
  -8   0 -11   -0.44    0.82
  -7   0 -11   -0.42    0.76
  -6   0 -11   -0.10    0.87
  -5   0 -11    0.58    0.81
  -4   0 -11    0.35    0.72
  -3   0 -11   -0.03    0.66
  -2   0 -11    0.00    0.59
  -1   0 -11   -0.03    0.61
   0   0 -11    0.03    0.54
   1   0 -11    0.26    0.55
   2   0 -11    0.44    0.53
   3   0 -11   -0.03    0.38
   4   0 -11    0.16    0.47
   5   0 -11    0.09    0.38
   6   0 -11    0.23    0.39
 -13   1 -11   -0.17    1.01
 -12   1 -11    4.72    1.29
 -11   1 -11    0.16    0.98
 -10   1 -11   12.11    1.61
  -9   1 -11    2.81    1.17
  -8   1 -11    0.02    0.93
  -7   1 -11   25.63    3.03
  -6   1 -11    6.12    1.14
  -5   1 -11    2.45    0.91
  -4   1 -11   13.45    1.31
  -3   1 -11   15.90    1.35
  -2   1 -11    8.68    1.05
  -1   1 -11   33.30    1.67
   0   1 -11   12.53    1.06
   1   1 -11   12.04    1.01
   2   1 -11   28.22    1.29
   3   1 -11   -0.14    0.47
   4   1 -11    0.07    0.49
   5   1 -11    1.77    0.49
 -13   2 -11    0.96    1.03
 -12   2 -11    0.44    0.91
 -11   2 -11    0.22    1.05
 -10   2 -11    6.02    1.52
  -9   2 -11    0.74    0.80
  -8   2 -11    5.16    1.13
  -7   2 -11   -0.54    0.75
  -6   2 -11    3.20    0.99
  -5   2 -11    6.39    1.08
  -4   2 -11   30.99    1.84
  -3   2 -11    1.47    0.71
  -2   2 -11    5.18    0.87
  -1   2 -11   31.42    1.62
   0   2 -11    1.24    0.60
   1   2 -11    3.93    0.69
   2   2 -11   65.03    1.98
   3   2 -11    0.17    0.59
   4   2 -11   23.87    1.19
 -12   3 -11    0.13    1.01
 -11   3 -11    0.95    0.98
 -10   3 -11    1.02    0.73
  -9   3 -11    3.12    0.95
  -8   3 -11    0.88    0.80
  -7   3 -11   17.89    1.69
  -6   3 -11   13.63    1.43
  -5   3 -11    1.91    0.81
  -4   3 -11    0.18    0.63
  -3   3 -11    2.33    0.78
  -2   3 -11    5.46    0.90
  -1   3 -11   26.01    1.60
   0   3 -11    0.53    0.58
   1   3 -11    4.60    0.89
   2   3 -11    0.21    0.59
   3   3 -11    0.34    0.46
 -10   4 -11    0.46    0.75
  -9   4 -11    2.34    0.91
  -8   4 -11    4.64    1.03
  -7   4 -11    1.45    0.79
  -6   4 -11    7.13    1.34
  -5   4 -11   -0.13    0.74
  -4   4 -11    5.12    1.08
  -3   4 -11    5.33    1.05
  -2   4 -11   26.41    1.90
  -1   4 -11   10.87    1.21
   0   4 -11   12.97    1.38
   1   4 -11   84.59    2.86
   2   4 -11   12.78    1.39
   3   4 -11   53.09    2.56
  -8   5 -11   -0.04    0.66
  -7   5 -11    2.98    1.12
  -6   5 -11    0.27    0.97
  -5   5 -11    0.97    1.00
  -4   5 -11    9.63    1.47
  -3   5 -11    7.78    1.47
  -2   5 -11    2.99    1.03
  -1   5 -11    1.16    0.93
   0   5 -11    2.08    1.17
   1   5 -11   -0.41    0.87
   2   5 -11    3.91    1.14
  -4   6 -11   -0.28    1.29
  -3   6 -11    0.70    1.25
  -2   6 -11    0.39    1.13
  -1   6 -11    0.69    1.32
   0   6 -11    2.02    1.39
   1   6 -11    0.48    1.21
  -6  -6 -10   -0.23    0.98
  -5  -6 -10    1.77    1.14
  -4  -6 -10    1.85    1.18
  -3  -6 -10    0.16    0.91
  -2  -6 -10    0.10    1.21
  -1  -6 -10    0.06    1.10
  -8  -5 -10    0.71    0.61
  -7  -5 -10   -0.13    0.63
  -6  -5 -10    6.05    1.06
  -5  -5 -10    1.53    0.85
  -4  -5 -10    7.89    1.20
  -3  -5 -10   12.37    1.50
  -2  -5 -10    1.13    0.86
  -1  -5 -10   21.99    1.87
  -9  -4 -10    1.42    0.79
  -8  -4 -10    1.62    0.66
  -7  -4 -10    4.35    0.75
  -6  -4 -10    3.61    0.80
  -5  -4 -10   10.16    1.07
  -4  -4 -10    0.57    0.57
  -3  -4 -10    4.90    0.84
  -2  -4 -10   31.28    1.67
  -1  -4 -10    1.39    0.65
 -12  -3 -10    1.07    2.58
 -11  -3 -10    5.82    2.51
 -10  -3 -10    2.37    0.90
  -9  -3 -10   -0.08    0.60
  -8  -3 -10    4.58    0.84
  -7  -3 -10   10.41    1.13
  -6  -3 -10    0.30    0.48
  -5  -3 -10    6.19    0.81
  -4  -3 -10    3.28    0.65
  -3  -3 -10    4.64    0.67
  -2  -3 -10    0.89    0.47
  -1  -3 -10    5.61    0.78
   0  -3 -10   10.40    0.99
   1  -3 -10    2.12    0.56
 -13  -2 -10    1.75    3.03
 -12  -2 -10    1.92    2.31
 -11  -2 -10   29.84    1.94
 -10  -2 -10   -0.16    0.79
  -9  -2 -10   15.26    1.53
  -8  -2 -10    1.35    0.83
  -7  -2 -10   27.62    1.68
  -6  -2 -10    1.85    0.63
  -5  -2 -10   26.77    1.65
  -4  -2 -10   23.80    1.38
  -3  -2 -10    9.34    0.84
  -2  -2 -10    5.97    0.74
  -1  -2 -10   20.89    1.22
   0  -2 -10    6.58    0.79
   1  -2 -10    8.80    0.86
   2  -2 -10    0.20    0.40
   3  -2 -10   13.63    0.84
 -14  -1 -10   -0.53    3.31
 -13  -1 -10    2.33    2.99
 -12  -1 -10    6.08    1.22
 -11  -1 -10    0.95    0.96
 -10  -1 -10    0.96    0.80
  -9  -1 -10   19.62    1.76
  -8  -1 -10   24.92    1.83
  -7  -1 -10    1.94    0.81
  -6  -1 -10   11.87    1.15
  -5  -1 -10   11.09    1.14
  -4  -1 -10    6.47    0.91
  -3  -1 -10    4.20    0.71
  -2  -1 -10   64.70    2.11
  -1  -1 -10  168.38    3.26
   0  -1 -10  217.95    3.61
   1  -1 -10   45.76    1.68
   2  -1 -10   33.07    1.39
   3  -1 -10   69.62    2.02
   4  -1 -10    2.88    0.57
   5  -1 -10    8.01    0.72
   6  -1 -10    9.78    0.75
   7  -1 -10   41.51    1.15
 -14   0 -10    5.55    2.78
 -13   0 -10    1.15    2.00
 -12   0 -10    0.17    0.90
 -11   0 -10   25.85    1.78
 -10   0 -10    1.84    0.81
  -9   0 -10    3.33    0.82
  -8   0 -10    4.03    1.04
  -7   0 -10   10.12    1.28
  -6   0 -10  132.84    3.99
  -5   0 -10   95.56    3.19
  -4   0 -10   21.32    1.54
  -3   0 -10    0.51    0.60
  -2   0 -10   39.28    1.78
  -1   0 -10   67.69    2.10
   0   0 -10    9.80    0.95
   1   0 -10   52.79    1.72
   2   0 -10  372.16    4.58
   4   0 -10  179.51    2.64
   5   0 -10    8.08    0.61
   6   0 -10   16.52    0.73
 -13   1 -10    2.16    1.12
 -12   1 -10    4.80    1.26
 -11   1 -10    1.22    1.07
 -10   1 -10    0.07    0.80
  -9   1 -10   20.69    1.34
  -8   1 -10   23.64    1.35
  -7   1 -10    1.61    0.53
  -6   1 -10   12.47    0.85
  -5   1 -10   12.59    1.29
  -4   1 -10    5.99    0.93
  -3   1 -10    6.86    0.95
  -2   1 -10   68.31    2.29
  -1   1 -10  176.16    3.49
   0   1 -10  220.94    3.71
   1   1 -10   40.61    1.50
   2   1 -10   30.03    1.23
   3   1 -10   58.05    1.55
   4   1 -10    3.44    0.55
   5   1 -10    8.89    0.68
 -14   2 -10    6.78    1.57
 -13   2 -10    2.58    1.06
 -12   2 -10    2.42    0.98
 -11   2 -10   24.67    2.24
 -10   2 -10   -0.35    0.98
  -9   2 -10   14.66    1.62
  -8   2 -10    0.81    0.76
  -7   2 -10   32.05    2.04
  -6   2 -10    1.62    0.80
  -5   2 -10   26.99    1.72
  -4   2 -10   27.91    1.73
  -3   2 -10   11.18    1.12
  -2   2 -10    8.34    0.98
  -1   2 -10   22.46    1.39
   0   2 -10    6.72    0.80
   1   2 -10    9.74    0.86
   2   2 -10   -0.07    0.57
   3   2 -10   20.46    1.11
   4   2 -10    1.07    0.49
   5   2 -10   72.63    1.83
 -13   3 -10    0.70    1.15
 -12   3 -10   -0.44    0.90
 -11   3 -10    3.02    1.09
 -10   3 -10    2.52    1.10
  -9   3 -10    0.38    0.69
  -8   3 -10    4.35    0.99
  -7   3 -10   11.01    1.36
  -6   3 -10    0.05    0.63
  -5   3 -10    8.07    1.17
  -4   3 -10    3.89    0.90
  -3   3 -10    5.22    0.89
  -2   3 -10    1.36    0.60
  -1   3 -10    7.19    1.05
   0   3 -10   14.85    1.30
   1   3 -10    3.77    0.76
   2   3 -10    0.26    0.63
   3   3 -10    1.55    0.56
   4   3 -10   35.64    1.70
 -11   4 -10    0.67    0.86
 -10   4 -10   -0.55    0.62
  -9   4 -10    2.38    0.88
  -8   4 -10    2.81    0.83
  -7   4 -10    5.25    1.04
  -6   4 -10    4.26    1.05
  -5   4 -10   13.02    1.48
  -4   4 -10   -0.01    0.72
  -3   4 -10    6.96    1.13
  -2   4 -10   35.66    2.03
  -1   4 -10    1.94    0.83
   0   4 -10    1.14    0.66
   1   4 -10   25.81    1.80
   2   4 -10   13.27    1.42
   3   4 -10    1.39    0.88
  -8   5 -10    0.47    0.69
  -7   5 -10    0.69    1.09
  -6   5 -10    6.15    1.38
  -5   5 -10    0.21    1.02
  -4   5 -10    9.85    1.54
  -3   5 -10   11.32    1.53
  -2   5 -10    1.24    0.92
  -1   5 -10   24.54    2.17
   0   5 -10   19.35    1.87
   1   5 -10    2.46    0.89
   2   5 -10    1.39    0.95
  -4   6 -10    0.81    1.26
  -3   6 -10    1.01    1.23
  -2   6 -10    0.76    1.24
  -1   6 -10    0.24    1.23
   0   6 -10    1.51    1.26
   1   6 -10    5.56    1.59
  -6  -6  -9    0.97    1.19
  -5  -6  -9    5.89    1.49
  -4  -6  -9    0.31    1.02
  -3  -6  -9    0.01    1.20
  -2  -6  -9    0.58    1.16
  -8  -5  -9    4.86    0.99
  -7  -5  -9    2.95    0.93
  -6  -5  -9    9.01    1.23
  -5  -5  -9    1.90    0.84
  -4  -5  -9    5.17    1.26
  -3  -5  -9   10.32    1.35
  -2  -5  -9   13.11    1.56
 -11  -4  -9    2.45    1.72
  -9  -4  -9    7.86    1.28
  -8  -4  -9    0.78    0.61
  -7  -4  -9    4.00    0.80
  -6  -4  -9    6.27    0.96
  -5  -4  -9    6.93    0.89
  -4  -4  -9    0.37    0.54
  -3  -4  -9    2.75    0.73
  -2  -4  -9    0.05    0.61
  -1  -4  -9   -0.28    0.49
 -12  -3  -9    4.19    2.85
 -11  -3  -9    6.97    2.46
 -10  -3  -9    2.80    0.89
  -9  -3  -9    0.82    0.64
  -8  -3  -9   15.84    1.41
  -7  -3  -9    0.86    0.59
  -6  -3  -9    1.56    0.51
  -5  -3  -9    0.09    0.46
  -4  -3  -9    0.73    0.49
  -3  -3  -9   10.73    1.01
  -2  -3  -9    3.87    0.74
  -1  -3  -9    0.50    0.43
   0  -3  -9    1.87    0.54
 -14  -2  -9    3.54    3.67
 -13  -2  -9    0.25    2.94
 -12  -2  -9    0.81    1.92
 -11  -2  -9    0.24    0.87
 -10  -2  -9    2.23    1.07
  -9  -2  -9   -0.40    0.65
  -8  -2  -9    2.89    0.79
  -7  -2  -9   14.54    1.19
  -6  -2  -9    1.39    0.56
  -5  -2  -9   15.13    1.16
  -4  -2  -9    3.06    0.59
  -3  -2  -9   27.96    1.45
  -2  -2  -9    0.06    0.43
  -1  -2  -9    2.55    0.65
   0  -2  -9    3.77    0.61
   1  -2  -9   15.69    0.94
   2  -2  -9   73.02    1.88
 -14  -1  -9    1.05    2.48
 -13  -1  -9   -0.52    2.30
 -12  -1  -9   -0.84    1.88
 -11  -1  -9    8.04    1.15
 -10  -1  -9    3.95    0.94
  -9  -1  -9   -0.20    0.71
  -8  -1  -9    2.65    0.91
  -7  -1  -9    8.50    1.09
  -6  -1  -9   44.26    1.98
  -5  -1  -9    6.15    0.86
  -4  -1  -9   27.01    1.46
  -3  -1  -9  119.39    2.81
  -2  -1  -9    6.52    0.85
  -1  -1  -9   93.83    2.39
   0  -1  -9  524.58    5.87
   1  -1  -9    1.45    0.54
   2  -1  -9    0.72    0.46
   3  -1  -9  128.97    2.58
   4  -1  -9    1.54    0.39
   5  -1  -9   20.27    0.90
 -15   0  -9    0.93    2.95
 -14   0  -9   -1.53    2.22
 -13   0  -9    0.20    1.72
 -12   0  -9    0.69    0.91
 -11   0  -9    0.54    0.82
 -10   0  -9    0.10    0.69
  -9   0  -9   -0.23    0.56
  -8   0  -9   -0.16    0.51
  -7   0  -9    0.03    0.67
  -6   0  -9    0.58    0.83
  -5   0  -9    0.31    0.65
  -4   0  -9   -0.31    0.64
  -3   0  -9   -0.10    0.53
  -2   0  -9    0.34    0.56
  -1   0  -9   -0.30    0.45
   0   0  -9   -0.16    0.44
   1   0  -9   -0.14    0.39
   2   0  -9    0.04    0.36
   3   0  -9    0.01    0.35
   4   0  -9    0.02    0.39
   5   0  -9    0.22    0.46
   6   0  -9   -0.23    0.35
 -13   1  -9    0.59    1.01
 -12   1  -9   -0.29    1.03
 -11   1  -9    7.56    1.37
 -10   1  -9    2.09    0.71
  -9   1  -9    0.35    0.60
  -8   1  -9    2.68    0.68
  -7   1  -9    5.56    1.29
  -6   1  -9   42.48    1.37
  -5   1  -9    7.10    1.01
  -4   1  -9   29.08    1.64
  -3   1  -9  119.56    2.99
  -2   1  -9    6.28    0.85
  -1   1  -9   91.57    2.37
   0   1  -9  497.97    5.60
   1   1  -9    1.52    0.57
   2   1  -9    0.04    0.31
   3   1  -9  121.83    2.16
   4   1  -9    3.13    0.52
   5   1  -9   26.45    0.88
 -13   2  -9    0.80    0.91
 -12   2  -9    0.27    0.79
 -11   2  -9    0.81    0.87
 -10   2  -9    2.02    1.10
  -9   2  -9    0.19    0.86
  -8   2  -9    3.63    0.95
  -7   2  -9   15.53    1.39
  -6   2  -9    1.39    0.67
  -5   2  -9   14.25    1.25
  -4   2  -9    3.76    0.81
  -3   2  -9   31.65    1.69
  -2   2  -9    0.06    0.52
  -1   2  -9    2.75    0.60
   0   2  -9    4.28    0.69
   1   2  -9   26.72    1.52
   2   2  -9  100.17    2.33
   3   2  -9   35.38    1.36
   4   2  -9   68.22    1.87
   5   2  -9   51.67    1.34
 -13   3  -9    0.76    0.86
 -12   3  -9    3.15    1.05
 -11   3  -9    3.54    1.21
 -10   3  -9    4.16    1.33
  -9   3  -9    1.25    0.82
  -8   3  -9   15.34    1.49
  -7   3  -9    0.36    0.62
  -6   3  -9    0.42    0.63
  -5   3  -9    0.04    0.59
  -4   3  -9    0.51    0.61
  -3   3  -9   13.37    1.30
  -2   3  -9    4.35    0.96
  -1   3  -9    1.10    0.69
   0   3  -9    2.90    0.72
   1   3  -9    3.75    0.83
   2   3  -9   52.04    2.07
   3   3  -9    0.19    0.46
   4   3  -9    1.29    0.69
 -11   4  -9    0.35    0.68
 -10   4  -9   -0.45    0.56
  -9   4  -9    8.09    1.25
  -8   4  -9    0.43    0.65
  -7   4  -9    5.67    1.11
  -6   4  -9    6.56    1.16
  -5   4  -9   10.67    1.33
  -4   4  -9    0.93    0.67
  -3   4  -9    2.85    0.76
  -2   4  -9    0.41    0.73
  -1   4  -9   -0.40    0.53
   0   4  -9   -0.21    0.68
   1   4  -9   12.82    1.31
   2   4  -9    3.48    0.90
   3   4  -9    1.25    0.75
  -9   5  -9    6.26    1.29
  -8   5  -9    4.77    1.20
  -7   5  -9    2.17    0.93
  -6   5  -9    9.81    1.60
  -5   5  -9    2.84    1.09
  -4   5  -9    5.36    1.25
  -3   5  -9   12.55    1.72
  -2   5  -9   12.95    1.72
  -1   5  -9   22.46    2.03
   0   5  -9    0.47    0.79
   1   5  -9   15.67    1.80
   2   5  -9    6.22    1.19
   3   5  -9    0.99    1.09
  -5   6  -9    5.66    1.51
  -4   6  -9    0.89    1.21
  -3   6  -9    0.55    1.19
  -2   6  -9   -0.30    1.24
  -1   6  -9    4.05    1.33
   0   6  -9   -0.73    1.04
   1   6  -9    1.89    1.47
   2   6  -9    0.47    0.97
  -7  -6  -8    1.05    1.03
  -6  -6  -8    0.38    1.07
  -5  -6  -8   -0.34    1.19
  -4  -6  -8   -0.22    1.10
  -3  -6  -8   -0.33    1.28
  -8  -5  -8    0.85    0.79
  -7  -5  -8    3.88    1.03
  -6  -5  -8    5.09    1.13
  -5  -5  -8    0.40    0.75
  -4  -5  -8    4.07    1.07
  -3  -5  -8    6.02    1.25
 -11  -4  -8    1.44    1.47
  -9  -4  -8    0.27    0.60
  -8  -4  -8    1.17    0.60
  -7  -4  -8   -0.14    0.56
  -6  -4  -8    5.51    0.90
  -5  -4  -8    7.25    1.01
  -4  -4  -8    2.20    0.82
  -3  -4  -8    8.15    0.98
  -2  -4  -8   32.36    1.81
 -13  -3  -8    0.68    3.14
 -12  -3  -8   -0.08    2.44
 -11  -3  -8    8.03    2.24
 -10  -3  -8    8.62    1.29
  -9  -3  -8    3.50    0.83
  -8  -3  -8    7.56    1.12
  -7  -3  -8    0.73    0.60
  -6  -3  -8    0.33    0.49
  -5  -3  -8    5.94    0.79
  -4  -3  -8    1.05    0.50
  -3  -3  -8    2.59    0.62
  -2  -3  -8    0.44    0.38
  -1  -3  -8   30.35    1.45
 -14  -2  -8    1.47    3.64
 -13  -2  -8    1.81    2.55
 -12  -2  -8   11.33    2.53
 -11  -2  -8    3.41    1.81
 -10  -2  -8   23.36    1.50
  -9  -2  -8    9.51    1.17
  -8  -2  -8   50.34    2.20
  -7  -2  -8    7.01    0.89
  -6  -2  -8    9.47    1.01
  -5  -2  -8   39.29    1.70
  -4  -2  -8   30.96    1.43
  -3  -2  -8    3.20    0.61
  -2  -2  -8   88.69    2.32
  -1  -2  -8   41.84    1.59
   0  -2  -8    7.68    0.80
   1  -2  -8   90.55    2.14
 -15  -1  -8    5.12    3.59
 -14  -1  -8    0.71    2.45
 -13  -1  -8   -0.04    2.20
 -12  -1  -8    4.39    2.19
 -11  -1  -8   -0.08    0.80
 -10  -1  -8    5.57    0.98
  -9  -1  -8   14.72    1.13
  -8  -1  -8    4.90    0.95
  -7  -1  -8    0.79    0.67
  -6  -1  -8    7.85    0.94
  -5  -1  -8   24.41    1.42
  -4  -1  -8   44.03    1.73
  -3  -1  -8   11.63    0.94
  -2  -1  -8    7.50    0.77
  -1  -1  -8   59.43    1.75
   0  -1  -8  174.49    3.14
   1  -1  -8   40.33    1.54
   2  -1  -8  117.51    2.37
   3  -1  -8  111.22    2.13
 -15   0  -8    1.08    2.55
 -14   0  -8    3.31    2.53
 -13   0  -8   -0.68    1.52
 -12   0  -8   25.92    1.72
 -11   0  -8    7.22    1.03
 -10   0  -8    6.08    0.94
  -9   0  -8    2.34    0.67
  -8   0  -8    1.55    0.58
  -7   0  -8   26.50    1.75
  -6   0  -8   28.10    1.79
  -5   0  -8    5.69    0.90
  -4   0  -8   80.16    2.59
  -3   0  -8    0.69    0.53
  -2   0  -8  186.59    3.43
  -1   0  -8   68.52    1.85
   0   0  -8    8.91    0.74
   1   0  -8   52.39    1.52
   2   0  -8  167.10    2.47
   3   0  -8  107.27    1.96
   4   0  -8  312.59    3.30
   5   0  -8  194.54    2.30
   6   0  -8   48.62    1.00
 -13   1  -8    0.20    0.89
 -12   1  -8    3.32    0.93
 -11   1  -8    0.42    0.65
 -10   1  -8    3.95    0.73
  -9   1  -8   12.68    0.93
  -8   1  -8    5.74    0.72
  -7   1  -8    0.38    0.45
  -6   1  -8    6.15    0.59
  -5   1  -8   22.90    0.90
  -4   1  -8   44.84    1.89
  -3   1  -8   13.05    1.09
  -2   1  -8    7.89    0.83
  -1   1  -8   60.62    1.82
   0   1  -8  151.99    2.71
   1   1  -8   34.46    1.25
   3   1  -8  119.97    2.00
   4   1  -8   -0.09    0.35
   5   1  -8   25.89    0.89
 -13   2  -8    1.44    1.00
 -12   2  -8    6.98    1.28
 -11   2  -8    1.52    0.82
 -10   2  -8   19.53    1.71
  -9   2  -8   10.10    1.42
  -8   2  -8   63.92    2.99
  -7   2  -8    6.95    0.99
  -6   2  -8    8.11    0.99
  -5   2  -8   38.80    1.81
  -4   2  -8   31.83    1.61
  -3   2  -8    3.76    0.68
  -2   2  -8  103.24    2.76
  -1   2  -8   47.70    1.83
   0   2  -8   11.31    1.01
   1   2  -8  108.81    2.45
   2   2  -8  259.17    3.84
   3   2  -8  188.01    3.10
   4   2  -8  121.11    2.30
   5   2  -8    0.68    0.49
 -13   3  -8    0.51    0.90
 -12   3  -8    0.20    0.69
 -11   3  -8    6.39    1.22
 -10   3  -8    9.05    1.42
  -9   3  -8    4.27    1.19
  -8   3  -8   10.90    1.49
  -7   3  -8   -0.56    0.70
  -6   3  -8    0.20    0.71
  -5   3  -8    6.57    1.06
  -4   3  -8    0.92    0.78
  -3   3  -8    2.88    0.86
  -2   3  -8    0.81    0.54
  -1   3  -8   45.00    2.04
   0   3  -8  117.39    3.14
   1   3  -8   47.56    1.88
   2   3  -8   69.81    2.17
   3   3  -8    0.19    0.43
   4   3  -8   27.03    1.32
   5   3  -8  120.21    2.54
 -12   4  -8   -0.36    0.83
 -11   4  -8   -0.30    0.59
 -10   4  -8    0.39    0.59
  -9   4  -8    1.07    0.73
  -8   4  -8    1.67    0.72
  -7   4  -8    0.01    0.57
  -6   4  -8    5.09    0.93
  -5   4  -8    8.15    1.06
  -4   4  -8    3.28    0.95
  -3   4  -8    8.23    1.15
  -2   4  -8   29.52    1.76
  -1   4  -8    0.07    0.67
   0   4  -8    3.65    0.88
   1   4  -8    0.40    0.80
   2   4  -8   24.87    1.61
   3   4  -8   10.51    1.23
  -9   5  -8    0.32    0.71
  -8   5  -8    1.43    0.78
  -7   5  -8    3.25    0.91
  -6   5  -8    4.32    1.25
  -5   5  -8    1.07    1.00
  -4   5  -8    2.82    1.20
  -3   5  -8    7.09    1.38
  -2   5  -8    2.00    1.01
  -1   5  -8    0.86    0.84
   0   5  -8   11.41    1.55
   1   5  -8    5.11    1.17
   2   5  -8    0.94    0.93
   3   5  -8    4.42    0.98
  -6   6  -8    0.93    1.27
  -5   6  -8    0.76    1.25
  -4   6  -8   -0.17    1.34
  -3   6  -8    0.09    1.29
  -2   6  -8   -0.30    1.03
  -1   6  -8   -0.06    1.10
   0   6  -8    1.32    1.52
   1   6  -8    0.19    1.05
   2   6  -8    1.76    1.22
  -6  -6  -7    1.69    1.38
  -5  -6  -7    1.60    1.12
  -4  -6  -7   12.71    2.08
  -7  -5  -7    1.80    0.80
  -6  -5  -7    2.39    1.02
  -5  -5  -7    0.41    0.91
  -4  -5  -7    0.15    1.14
 -12  -4  -7    0.98    1.81
 -11  -4  -7    0.86    1.50
  -8  -4  -7    6.89    0.95
  -7  -4  -7    0.04    0.66
  -6  -4  -7   18.29    1.51
  -5  -4  -7    1.58    0.69
  -4  -4  -7    2.07    0.63
  -3  -4  -7    7.66    1.02
 -13  -3  -7    2.31    3.01
 -12  -3  -7    4.27    1.79
 -11  -3  -7    3.68    1.74
  -9  -3  -7    2.14    0.73
  -8  -3  -7    8.01    1.00
  -7  -3  -7   17.76    1.24
  -6  -3  -7    2.95    0.68
  -5  -3  -7    0.74    0.50
  -4  -3  -7    6.28    0.81
  -3  -3  -7    5.48    0.83
  -2  -3  -7    0.72    0.50
 -14  -2  -7    2.12    3.19
 -13  -2  -7    0.25    2.54
 -12  -2  -7   -0.17    2.10
 -11  -2  -7    1.76    1.68
 -10  -2  -7    0.69    0.70
  -9  -2  -7   12.18    1.31
  -8  -2  -7    2.73    0.76
  -7  -2  -7   21.38    1.35
  -6  -2  -7    0.62    0.58
  -5  -2  -7   49.47    1.77
  -4  -2  -7  230.35    4.02
  -3  -2  -7   42.38    1.65
  -2  -2  -7  439.15    5.63
  -1  -2  -7   62.64    1.80
   0  -2  -7    9.88    0.82
 -15  -1  -7   -1.50    2.83
 -14  -1  -7    0.17    2.46
 -13  -1  -7    1.03    1.90
 -12  -1  -7    8.92    2.45
 -11  -1  -7    3.53    0.93
 -10  -1  -7    8.27    1.01
  -9  -1  -7    1.73    0.64
  -8  -1  -7    0.64    0.74
  -7  -1  -7   15.90    1.29
  -6  -1  -7    0.55    0.58
  -5  -1  -7    0.41    0.52
  -4  -1  -7   25.34    1.28
  -3  -1  -7  120.09    2.72
  -2  -1  -7  121.48    2.48
  -1  -1  -7   13.14    0.93
   0  -1  -7  193.97    3.09
   1  -1  -7   68.82    1.86
   2  -1  -7   56.54    1.70
 -15   0  -7   -0.59    2.26
 -14   0  -7    0.43    2.01
 -13   0  -7   -0.55    1.59
 -12   0  -7    0.63    0.89
 -11   0  -7   -0.11    0.69
 -10   0  -7   -0.35    0.57
  -9   0  -7   -0.47    0.54
  -8   0  -7   -0.16    0.50
  -7   0  -7    0.02    0.45
  -6   0  -7    0.36    0.64
  -5   0  -7    0.42    0.60
  -4   0  -7    0.60    0.62
  -3   0  -7    0.81    0.50
  -2   0  -7    0.40    0.47
  -1   0  -7    0.28    0.38
   0   0  -7    0.15    0.36
   1   0  -7    0.65    0.34
   2   0  -7    0.14    0.25
   3   0  -7    0.05    0.34
   4   0  -7    0.31    0.32
   5   0  -7    0.29    0.38
   6   0  -7    0.27    0.38
   7   0  -7    0.11    0.47
 -13   1  -7    1.67    1.30
 -12   1  -7    5.76    0.92
 -11   1  -7    3.01    0.73
 -10   1  -7    7.50    0.88
  -9   1  -7    1.69    0.52
  -8   1  -7    1.20    0.46
  -7   1  -7   15.76    0.94
  -6   1  -7    0.35    0.34
  -5   1  -7    0.34    0.35
  -4   1  -7   23.36    1.33
  -3   1  -7  105.72    2.57
  -2   1  -7  123.31    2.63
  -1   1  -7   11.98    0.87
   0   1  -7  191.99    2.99
   1   1  -7   61.68    1.56
   2   1  -7   40.20    1.17
   3   1  -7   10.53    0.60
   4   1  -7    9.60    0.54
   5   1  -7    0.18    0.30
 -13   2  -7    0.57    0.80
 -12   2  -7    0.05    0.77
 -11   2  -7   -0.26    0.74
 -10   2  -7    0.03    0.61
  -9   2  -7   10.74    1.26
  -8   2  -7    2.98    0.85
  -7   2  -7   30.49    1.99
  -6   2  -7   -0.08    0.61
  -5   2  -7   57.67    1.39
  -4   2  -7  246.92    4.67
  -3   2  -7   45.91    0.96
  -2   2  -7  450.16    8.40
  -1   2  -7   84.10    2.38
   0   2  -7   11.37    0.89
   1   2  -7   38.15    1.44
   2   2  -7  121.59    2.60
   3   2  -7    1.56    0.54
   4   2  -7   11.76    0.79
   5   2  -7    7.74    0.54
 -14   3  -7    2.33    1.06
 -13   3  -7    2.15    1.00
 -12   3  -7    1.80    0.95
 -11   3  -7    1.55    0.80
 -10   3  -7    6.78    1.14
  -9   3  -7    1.64    0.81
  -8   3  -7   10.68    1.39
  -7   3  -7   23.91    1.85
  -6   3  -7    3.61    0.93
  -5   3  -7    0.62    0.58
  -4   3  -7    6.66    0.91
  -3   3  -7    5.92    0.82
  -2   3  -7    0.57    0.59
  -1   3  -7    2.05    0.66
   0   3  -7   17.08    1.19
   1   3  -7   38.79    1.63
   2   3  -7    0.52    0.56
   4   3  -7   33.28    1.48
   5   3  -7    0.24    0.45
 -12   4  -7    0.04    0.68
 -11   4  -7    0.65    0.81
 -10   4  -7    0.16    0.67
  -9   4  -7    0.57    0.71
  -8   4  -7    7.43    1.20
  -7   4  -7   -0.33    0.65
  -6   4  -7   18.67    1.65
  -5   4  -7    1.69    0.79
  -4   4  -7    2.49    0.79
  -3   4  -7    6.91    0.96
  -2   4  -7    0.22    0.70
  -1   4  -7   11.89    1.29
   0   4  -7    4.28    0.98
   1   4  -7    5.04    0.94
   2   4  -7   13.27    1.35
   3   4  -7   41.64    2.13
 -10   5  -7    0.52    0.96
  -9   5  -7    1.81    0.81
  -8   5  -7    0.50    0.74
  -7   5  -7    1.45    0.84
  -6   5  -7    2.58    1.27
  -5   5  -7   -0.01    0.96
  -4   5  -7    0.55    0.92
  -3   5  -7    5.37    1.22
  -2   5  -7   -0.10    0.73
  -1   5  -7    0.78    0.90
   0   5  -7   20.54    1.92
   1   5  -7   17.75    1.72
   2   5  -7    3.88    1.11
   3   5  -7    4.54    1.12
  -6   6  -7    0.86    1.42
  -5   6  -7    1.50    1.44
  -4   6  -7   10.93    1.89
  -3   6  -7    1.72    1.24
  -2   6  -7    8.37    1.72
  -1   6  -7    2.31    1.53
   0   6  -7    0.42    1.03
   1   6  -7    7.52    1.58
   2   6  -7    7.43    1.49
   0   7  -7   -0.01    1.80
   1   7  -7    1.30    1.82
  -6  -6  -6    0.25    1.38
  -5  -6  -6    5.94    1.91
 -10  -5  -6    2.60    1.76
  -7  -5  -6   -0.10    0.86
  -6  -5  -6    0.60    0.84
  -5  -5  -6    2.07    1.00
  -4  -5  -6    2.64    1.12
 -12  -4  -6    2.37    1.68
 -11  -4  -6    0.99    1.55
 -10  -4  -6    1.60    1.35
  -8  -4  -6    0.23    0.64
  -7  -4  -6    5.10    0.92
  -6  -4  -6    2.45    0.86
  -5  -4  -6    1.14    0.74
  -4  -4  -6    6.46    1.15
 -13  -3  -6    4.96    2.26
 -12  -3  -6    8.73    2.02
 -11  -3  -6    9.48    2.09
 -10  -3  -6    3.91    1.53
  -9  -3  -6   38.67    1.90
  -8  -3  -6    5.00    0.85
  -7  -3  -6   23.89    1.34
  -6  -3  -6   74.92    2.40
  -5  -3  -6    3.57    0.72
  -4  -3  -6   -0.71    0.54
  -3  -3  -6    9.48    1.02
 -14  -2  -6   -0.92    2.42
 -13  -2  -6   -1.75    2.25
 -12  -2  -6    3.89    2.27
 -11  -2  -6    2.41    1.50
 -10  -2  -6    1.40    0.72
  -9  -2  -6   23.33    1.60
  -8  -2  -6    3.23    0.81
  -7  -2  -6   12.47    1.05
  -6  -2  -6    2.58    0.60
  -5  -2  -6    5.21    0.72
  -4  -2  -6   53.60    1.83
  -3  -2  -6   12.75    1.06
  -2  -2  -6   21.52    1.20
  -1  -2  -6   19.72    1.07
 -15  -1  -6    1.66    2.86
 -14  -1  -6    0.52    2.29
 -13  -1  -6    6.08    2.06
 -12  -1  -6   -0.96    1.61
 -11  -1  -6   -0.09    0.69
 -10  -1  -6    3.03    0.76
  -9  -1  -6    8.95    0.89
  -8  -1  -6    7.44    1.03
  -7  -1  -6    2.05    0.77
  -6  -1  -6    9.56    0.94
  -5  -1  -6    5.82    0.80
  -4  -1  -6   42.86    1.55
  -3  -1  -6   85.03    2.09
  -2  -1  -6  229.81    3.34
  -1  -1  -6   52.63    1.65
   0  -1  -6  136.71    2.59
   1  -1  -6    9.99    0.69
 -16   0  -6   11.54    3.15
 -15   0  -6    0.72    2.10
 -14   0  -6   -1.20    1.65
 -13   0  -6    5.79    2.06
 -12   0  -6   43.32    3.04
 -11   0  -6    0.88    0.68
 -10   0  -6    0.94    0.63
  -9   0  -6   10.18    0.91
  -8   0  -6   13.95    0.92
  -7   0  -6    0.05    0.45
  -6   0  -6   51.72    1.97
  -5   0  -6   66.07    2.23
  -4   0  -6  215.50    3.77
  -3   0  -6  282.39    3.95
  -2   0  -6  133.99    2.56
  -1   0  -6  223.69    3.13
   0   0  -6  371.42    4.02
   1   0  -6   26.76    0.89
   2   0  -6  194.90    2.57
   3   0  -6  341.58    3.18
   4   0  -6   25.22    0.77
   5   0  -6  370.09    3.39
 -14   1  -6    1.51    1.42
 -13   1  -6    5.51    1.62
 -12   1  -6    0.58    0.70
 -11   1  -6    0.70    0.56
 -10   1  -6    3.35    0.64
  -9   1  -6    9.02    0.82
  -8   1  -6    7.04    0.68
  -7   1  -6    2.23    0.48
  -6   1  -6    7.79    1.28
  -5   1  -6    5.12    0.53
  -4   1  -6   40.50    1.40
  -3   1  -6   81.17    2.14
  -2   1  -6  223.96    3.38
  -1   1  -6   44.45    1.39
   0   1  -6  115.99    2.18
   1   1  -6    9.59    0.69
   2   1  -6   25.97    0.86
   3   1  -6  468.42    4.09
   4   1  -6   15.06    0.69
 -13   2  -6    0.27    0.90
 -12   2  -6    2.51    0.87
 -11   2  -6    2.88    0.94
 -10   2  -6    1.72    0.74
  -9   2  -6   20.04    1.47
  -8   2  -6    3.38    0.73
  -7   2  -6   13.05    0.76
  -6   2  -6    2.33    0.44
  -5   2  -6    5.69    0.52
  -4   2  -6   52.10    1.08
  -3   2  -6   11.98    0.56
  -2   2  -6   19.01    1.14
  -1   2  -6   22.17    1.22
   0   2  -6    4.06    0.64
   1   2  -6  243.82    3.61
   3   2  -6    9.56    0.72
   4   2  -6  447.44    4.30
   5   2  -6   22.88    0.76
   6   2  -6   40.56    0.89
 -13   3  -6    2.08    0.91
 -12   3  -6    4.66    1.02
 -11   3  -6    4.54    1.04
 -10   3  -6    1.01    0.76
  -9   3  -6   36.60    2.04
  -8   3  -6    4.73    0.93
  -7   3  -6   25.96    1.65
  -6   3  -6   80.54    2.84
  -5   3  -6    2.63    0.66
  -4   3  -6    0.05    0.57
  -3   3  -6    9.72    1.04
  -2   3  -6   19.66    1.38
  -1   3  -6    6.73    0.90
   0   3  -6    6.79    0.80
   1   3  -6   18.76    1.28
   2   3  -6   20.31    1.30
   3   3  -6    0.22    0.43
   4   3  -6   34.87    1.55
   5   3  -6   47.75    1.46
 -13   4  -6    0.26    0.78
 -12   4  -6    0.74    0.67
 -11   4  -6   -0.18    0.51
 -10   4  -6    0.06    0.66
  -9   4  -6    3.37    0.87
  -8   4  -6    0.31    0.62
  -7   4  -6    4.35    0.91
  -6   4  -6    1.05    0.62
  -5   4  -6    1.23    0.65
  -4   4  -6    5.88    1.01
  -3   4  -6    0.46    0.67
  -2   4  -6   53.20    2.56
  -1   4  -6    2.93    0.88
   0   4  -6    4.41    0.93
   1   4  -6   -0.55    0.57
   2   4  -6    7.61    1.04
   3   4  -6    2.20    0.88
   4   4  -6    1.22    0.61
   5   4  -6   45.22    1.80
 -10   5  -6    0.73    0.80
  -9   5  -6    1.24    0.79
  -8   5  -6    0.09    0.66
  -7   5  -6    0.23    0.68
  -6   5  -6    0.73    0.81
  -5   5  -6    0.97    0.94
  -4   5  -6    2.12    1.01
  -3   5  -6    1.32    0.84
  -2   5  -6    3.95    1.13
  -1   5  -6    0.45    0.87
   0   5  -6   14.30    1.61
   1   5  -6    1.34    1.17
   2   5  -6   23.59    1.83
   3   5  -6   -0.35    0.68
   4   5  -6    2.57    0.91
  -7   6  -6    0.04    0.94
  -6   6  -6   -0.30    1.30
  -5   6  -6    1.90    1.34
  -4   6  -6    0.27    1.12
  -3   6  -6    1.47    1.29
  -2   6  -6    1.73    1.50
  -1   6  -6    1.07    1.23
   0   6  -6    0.63    1.09
   1   6  -6    0.91    1.16
   2   6  -6    1.12    1.20
   3   6  -6   -0.33    0.93
  -1   7  -6   -0.10    1.64
   0   7  -6    2.34    1.92
   1   7  -6    1.69    1.87
  -6  -6  -5    0.60    1.07
  -5  -6  -5    5.41    1.77
 -11  -5  -5    7.34    2.47
 -10  -5  -5    2.37    1.84
  -7  -5  -5    0.69    0.97
  -6  -5  -5    4.30    1.15
  -5  -5  -5    2.41    1.16
 -13  -4  -5    6.61    2.77
 -12  -4  -5    1.12    1.60
 -11  -4  -5    6.44    2.00
 -10  -4  -5    5.84    1.81
  -8  -4  -5   -0.10    0.63
  -7  -4  -5   16.57    1.33
  -6  -4  -5    4.19    0.90
  -5  -4  -5    0.11    0.59
  -4  -4  -5   -0.11    0.62
 -14  -3  -5    2.26    2.42
 -13  -3  -5    3.19    2.11
 -12  -3  -5    5.52    1.98
 -11  -3  -5   38.18    3.50
 -10  -3  -5    1.71    1.33
  -9  -3  -5    0.10    0.75
  -8  -3  -5   15.52    1.20
  -7  -3  -5   10.00    1.02
  -6  -3  -5   15.22    1.14
  -5  -3  -5    4.15    0.74
  -4  -3  -5   36.92    1.55
 -15  -2  -5    0.53    2.75
 -14  -2  -5   -0.56    2.30
 -13  -2  -5    0.49    2.20
 -12  -2  -5   -0.41    1.70
 -11  -2  -5    4.08    1.75
 -10  -2  -5   10.31    1.10
  -9  -2  -5   18.14    1.15
  -8  -2  -5    0.55    0.53
  -7  -2  -5   82.87    2.56
  -6  -2  -5   11.56    0.92
  -5  -2  -5    4.39    0.70
  -4  -2  -5   28.84    1.30
  -3  -2  -5   41.95    1.58
  -2  -2  -5    0.25    0.50
 -16  -1  -5    1.33    2.99
 -15  -1  -5    0.36    2.39
 -14  -1  -5    0.77    2.06
 -13  -1  -5    0.26    1.71
 -12  -1  -5    0.20    1.45
 -11  -1  -5   14.32    2.22
 -10  -1  -5    1.64    0.72
  -9  -1  -5    9.50    0.91
  -8  -1  -5    8.70    0.81
  -7  -1  -5    4.97    0.78
  -6  -1  -5   34.13    1.50
  -5  -1  -5  236.13    3.66
  -4  -1  -5   61.00    1.86
  -3  -1  -5   44.92    1.44
  -2  -1  -5  151.06    2.72
  -1  -1  -5    7.45    0.70
   0  -1  -5   98.83    1.94
 -16   0  -5   -0.49    2.33
 -15   0  -5   -0.67    1.90
 -14   0  -5   -0.08    1.65
 -13   0  -5    0.41    1.43
 -12   0  -5    1.37    1.35
 -11   0  -5   -0.32    0.60
 -10   0  -5   -0.30    0.51
  -9   0  -5   -0.43    0.50
  -8   0  -5   -0.38    0.48
  -7   0  -5    0.46    0.45
  -6   0  -5    0.14    0.42
  -5   0  -5    0.20    0.57
  -4   0  -5    0.56    0.50
  -3   0  -5    0.73    0.44
  -2   0  -5    0.42    0.37
   0   0  -5    0.14    0.33
   1   0  -5   -0.16    0.30
   2   0  -5   -0.06    0.25
   3   0  -5    0.04    0.28
   4   0  -5   -0.25    0.29
 -15   1  -5   -0.91    1.92
 -14   1  -5    0.94    1.27
 -13   1  -5    1.50    1.18
 -12   1  -5   -0.40    0.68
 -11   1  -5    8.52    0.83
 -10   1  -5    1.22    0.53
  -9   1  -5    9.21    0.78
  -8   1  -5    7.65    0.68
  -7   1  -5    5.51    0.56
  -6   1  -5   26.72    1.29
  -5   1  -5  178.65   12.72
  -4   1  -5   52.37    1.12
  -3   1  -5   38.28    1.54
  -2   1  -5  137.39    2.61
  -1   1  -5    6.42    0.65
   0   1  -5   90.00    1.73
   1   1  -5   10.44    0.64
   2   1  -5  789.43    6.09
   3   1  -5  438.00    3.94
   4   1  -5   54.14    0.85
 -13   2  -5    0.30    0.90
 -12   2  -5    0.08    0.79
 -11   2  -5    2.67    0.88
 -10   2  -5    8.42    1.12
  -9   2  -5   16.43    0.96
  -8   2  -5    1.23    0.46
  -7   2  -5   78.35    2.93
  -6   2  -5   12.40    0.76
  -5   2  -5    3.36    0.45
  -4   2  -5   34.05    0.91
  -3   2  -5   43.44    0.87
  -2   2  -5    0.21    0.47
  -1   2  -5  464.32    5.86
   0   2  -5   46.76    1.55
   1   2  -5    7.62    0.74
   3   2  -5    0.52    0.42
   4   2  -5   13.88    0.78
   5   2  -5    1.20    0.35
   6   2  -5    0.57    0.33
 -13   3  -5    0.52    0.69
 -12   3  -5    2.17    0.85
 -11   3  -5   23.82    1.86
 -10   3  -5    1.18    0.77
  -9   3  -5    0.01    0.60
  -8   3  -5   14.66    1.37
  -7   3  -5    9.35    1.11
  -6   3  -5   16.46    1.33
  -5   3  -5    2.71    0.69
  -4   3  -5   41.51    1.95
  -3   3  -5    3.86    0.72
  -2   3  -5    2.08    0.67
  -1   3  -5    1.09    0.53
   0   3  -5    0.89    0.57
   1   3  -5    3.94    0.76
   2   3  -5   30.84    1.46
   3   3  -5   38.33    1.65
   4   3  -5   19.42    1.04
   5   3  -5    8.45    0.64
 -13   4  -5    2.84    1.03
 -12   4  -5   -0.23    0.68
 -11   4  -5    2.73    0.85
 -10   4  -5    2.08    0.84
  -9   4  -5    5.75    1.00
  -8   4  -5    0.55    0.62
  -7   4  -5   18.54    1.58
  -6   4  -5    4.62    0.98
  -5   4  -5   -0.04    0.64
  -4   4  -5   -0.08    0.65
  -3   4  -5   33.49    2.16
  -2   4  -5    8.21    1.18
  -1   4  -5    6.53    1.04
   0   4  -5   19.18    1.47
   1   4  -5    5.40    0.90
   2   4  -5   30.48    1.99
   3   4  -5    0.26    0.63
   4   4  -5   57.52    2.17
   5   4  -5   -0.33    0.49
 -11   5  -5    3.01    1.04
 -10   5  -5    0.74    0.73
  -9   5  -5    0.03    0.63
  -8   5  -5    0.91    0.71
  -7   5  -5    0.47    0.72
  -6   5  -5    3.38    1.00
  -5   5  -5    1.51    0.92
  -4   5  -5    0.29    0.81
  -3   5  -5   23.17    2.16
  -2   5  -5    4.17    1.13
  -1   5  -5    0.88    0.89
   0   5  -5   15.21    1.88
   1   5  -5   37.77    2.27
   2   5  -5    0.41    0.79
   3   5  -5   23.57    1.86
   4   5  -5    0.67    0.69
  -7   6  -5   -0.28    0.83
  -6   6  -5   -0.23    1.18
  -5   6  -5    2.96    1.42
  -4   6  -5    0.58    1.42
  -3   6  -5   15.74    2.28
  -2   6  -5    2.00    1.27
  -1   6  -5   32.47    2.69
   0   6  -5    6.70    1.54
   1   6  -5   -0.45    1.00
   2   6  -5   37.13    2.75
   3   6  -5    5.05    1.32
  -1   7  -5    1.72    1.81
   0   7  -5    0.52    1.83
   1   7  -5    3.87    1.91
   2   7  -5    0.58    1.55
  -6  -6  -4    6.01    2.17
 -11  -5  -4    1.13    1.63
 -10  -5  -4    0.76    1.51
  -9  -5  -4    1.84    1.38
  -7  -5  -4   -0.03    0.98
  -6  -5  -4   15.57    1.96
 -13  -4  -4    6.31    2.61
 -12  -4  -4    1.75    2.08
 -11  -4  -4    4.89    1.93
 -10  -4  -4    3.24    1.60
  -8  -4  -4   -0.12    0.78
  -7  -4  -4    3.36    0.94
  -6  -4  -4    3.47    1.03
  -5  -4  -4    0.42    0.74
 -14  -3  -4    0.09    1.87
 -13  -3  -4    0.38    1.67
 -12  -3  -4    5.33    2.26
 -11  -3  -4    3.53    1.43
 -10  -3  -4   39.30    3.24
  -9  -3  -4   33.36    2.74
  -8  -3  -4    2.63    0.65
  -7  -3  -4    3.10    0.74
  -6  -3  -4    1.10    0.61
  -5  -3  -4    6.42    0.95
  -4  -3  -4   48.83    1.94
   0  -3  -4   29.54    1.01
   1  -3  -4    3.11    0.46
   2  -3  -4   91.37    1.58
 -15  -2  -4    0.11    2.83
 -14  -2  -4    0.17    2.27
 -13  -2  -4   -0.61    1.83
 -12  -2  -4   -0.29    1.73
 -11  -2  -4    9.82    2.24
 -10  -2  -4    3.43    1.34
  -9  -2  -4    0.75    0.59
  -8  -2  -4    5.46    0.81
  -7  -2  -4    2.21    0.64
  -6  -2  -4    0.82    0.44
  -5  -2  -4   46.81    1.69
  -4  -2  -4   12.87    1.00
  -3  -2  -4   53.69    1.63
   1  -2  -4    1.30    0.20
 -16  -1  -4   -0.05    2.62
 -15  -1  -4    1.14    2.30
 -14  -1  -4   10.44    2.53
 -13  -1  -4   -0.06    1.47
 -12  -1  -4   -0.23    1.30
 -11  -1  -4    3.99    1.55
 -10  -1  -4    5.85    0.85
  -9  -1  -4    1.79    0.66
  -8  -1  -4   44.57    1.50
  -7  -1  -4    5.32    0.63
  -6  -1  -4  188.32    3.28
  -5  -1  -4  376.53    4.54
  -4  -1  -4   11.51    0.86
  -3  -1  -4   44.42    1.30
  -2  -1  -4   21.07    0.96
  -1  -1  -4  748.53    6.75
 -16   0  -4    0.31    2.16
 -15   0  -4    0.92    1.87
 -14   0  -4   -0.18    1.61
 -13   0  -4   15.44    2.26
 -12   0  -4    7.43    1.64
 -11   0  -4   10.37    0.99
 -10   0  -4    5.80    0.75
  -9   0  -4    3.02    0.61
  -8   0  -4    1.87    0.51
  -7   0  -4   91.03    1.93
  -6   0  -4  146.68    2.23
  -5   0  -4   20.95    1.18
  -4   0  -4  200.64    3.10
  -3   0  -4  105.64    2.02
  -2   0  -4   61.52    1.45
  -1   0  -4 1078.13    7.91
   0   0  -4  986.91    7.13
   1   0  -4  794.12    6.18
   2   0  -4    5.92    0.40
   3   0  -4  200.41    2.11
 -16   1  -4   -0.72    1.96
 -15   1  -4    0.12    1.60
 -14   1  -4    6.21    1.85
 -13   1  -4   -0.73    1.05
 -12   1  -4    0.41    0.55
 -11   1  -4    2.44    0.70
 -10   1  -4    4.70    0.64
  -9   1  -4    1.99    0.51
  -8   1  -4   39.01    1.28
  -7   1  -4    3.96    0.51
  -6   1  -4  181.23    2.36
  -5   1  -4  381.81    4.97
  -4   1  -4   10.09    0.54
  -3   1  -4   44.71    0.93
  -2   1  -4   14.02    0.42
  -1   1  -4  597.13    5.48
   0   1  -4  193.99    2.62
   1   1  -4  525.17    4.97
   2   1  -4 1528.28   10.81
   3   1  -4  111.01    1.41
   4   1  -4   16.74    0.39
 -12   2  -4    0.02    0.74
 -11   2  -4    6.09    0.76
 -10   2  -4    3.86    0.61
  -9   2  -4    0.55    0.40
  -8   2  -4    6.40    0.62
  -7   2  -4    1.86    0.43
  -6   2  -4    0.50    0.34
  -5   2  -4   44.98    1.18
  -4   2  -4   10.51    0.55
  -3   2  -4   58.70    1.18
  -2   2  -4   11.85    0.52
  -1   2  -4   31.29    1.37
   0   2  -4  356.21    4.53
   1   2  -4    1.84    0.46
   2   2  -4   13.57    0.79
   3   2  -4  648.11    5.50
   4   2  -4    7.04    0.51
   5   2  -4 1131.65    7.84
   6   2  -4  150.16    1.88
 -13   3  -4    0.08    0.69
 -12   3  -4    2.14    0.78
 -11   3  -4    1.49    0.69
 -10   3  -4   21.07    1.63
  -9   3  -4   21.91    1.65
  -8   3  -4    2.81    0.79
  -7   3  -4    3.33    0.78
  -6   3  -4    1.35    0.61
  -5   3  -4    6.03    0.81
  -4   3  -4   50.47    2.18
  -3   3  -4   24.81    1.37
  -2   3  -4  135.70    3.17
  -1   3  -4   14.45    1.15
   0   3  -4   35.47    1.72
   1   3  -4    3.12    0.64
   2   3  -4   72.18    2.10
   3   3  -4    0.43    0.41
   4   3  -4   18.96    1.00
   5   3  -4    1.34    0.41
   6   3  -4   13.43    0.73
 -13   4  -4    2.24    0.93
 -12   4  -4    0.32    0.69
 -11   4  -4    1.79    0.81
 -10   4  -4    1.64    0.79
  -9   4  -4    4.86    1.04
  -8   4  -4    0.23    0.68
  -7   4  -4    2.52    0.83
  -6   4  -4    4.35    0.92
  -5   4  -4   -0.37    0.60
  -4   4  -4    4.68    1.02
  -3   4  -4   98.02    3.46
  -2   4  -4    5.58    1.00
  -1   4  -4    4.37    0.93
   0   4  -4   25.43    1.68
   1   4  -4   17.95    1.57
   2   4  -4   17.21    1.31
   3   4  -4    7.57    0.98
   4   4  -4    0.05    0.48
   5   4  -4    1.12    0.47
 -11   5  -4    0.10    0.73
 -10   5  -4    1.18    0.74
  -9   5  -4    0.18    0.62
  -8   5  -4   -0.01    0.71
  -7   5  -4    0.17    0.62
  -6   5  -4   10.50    1.38
  -5   5  -4   41.96    2.56
  -4   5  -4    1.80    1.07
  -3   5  -4    5.21    1.19
  -2   5  -4   33.49    2.34
  -1   5  -4    5.26    1.36
   0   5  -4    4.44    1.08
   1   5  -4   30.84    2.16
   2   5  -4   17.58    1.73
   3   5  -4   24.96    1.87
   4   5  -4    5.78    0.97
  -8   6  -4    0.98    0.93
  -7   6  -4    1.43    0.93
  -6   6  -4    2.94    1.40
  -5   6  -4    1.60    1.55
  -4   6  -4    1.41    1.50
  -3   6  -4   -0.72    0.99
  -2   6  -4    5.75    1.48
  -1   6  -4    1.21    1.15
   0   6  -4   -0.31    1.01
   1   6  -4    6.46    1.53
   2   6  -4    5.51    1.37
   3   6  -4    2.82    1.12
  -2   7  -4    2.93    1.91
  -1   7  -4    4.46    2.03
   0   7  -4    1.88    1.84
   1   7  -4    0.35    1.71
   2   7  -4   -0.36    1.49
 -12  -5  -3   -0.20    2.14
 -11  -5  -3    3.64    2.22
 -10  -5  -3    1.60    1.73
  -9  -5  -3    1.16    1.49
  -6  -5  -3    2.19    1.21
 -13  -4  -3    5.64    2.41
 -12  -4  -3   13.87    2.83
 -11  -4  -3    2.09    1.50
 -10  -4  -3    1.80    1.56
  -9  -4  -3   16.50    2.25
  -7  -4  -3   64.36    2.64
  -6  -4  -3    7.79    1.11
 -14  -3  -3   -0.48    1.67
 -13  -3  -3    6.52    2.22
 -12  -3  -3    1.36    1.79
 -11  -3  -3    1.48    1.58
 -10  -3  -3   16.06    2.25
  -9  -3  -3    4.90    1.56
  -8  -3  -3    5.16    0.82
  -7  -3  -3    6.10    0.84
  -6  -3  -3    0.34    0.60
  -5  -3  -3   48.92    1.93
   0  -3  -3  133.32    2.24
   1  -3  -3  476.88    4.68
   2  -3  -3   35.01    1.08
 -15  -2  -3    1.11    2.87
 -14  -2  -3    2.40    2.29
 -13  -2  -3    1.41    1.75
 -12  -2  -3    2.94    1.86
 -11  -2  -3    1.87    1.59
 -10  -2  -3    1.25    1.37
  -9  -2  -3   13.20    0.97
  -8  -2  -3    0.70    0.46
  -7  -2  -3   -0.14    0.48
  -6  -2  -3    1.40    0.52
  -5  -2  -3   15.45    1.01
  -4  -2  -3    0.25    0.47
  -3  -2  -3   96.47    2.26
   1  -2  -3    7.90    0.40
   2  -2  -3  124.45    1.40
 -16  -1  -3    1.29    2.44
 -15  -1  -3   -0.50    2.24
 -14  -1  -3    2.39    2.09
 -13  -1  -3    9.51    2.09
 -12  -1  -3   13.47    2.06
 -11  -1  -3    6.52    1.46
 -10  -1  -3    1.33    0.68
  -9  -1  -3    0.59    0.56
  -8  -1  -3   22.76    1.06
  -7  -1  -3    6.15    0.60
  -6  -1  -3    2.35    0.59
  -5  -1  -3  133.25    2.42
  -4  -1  -3  341.41    3.96
  -3  -1  -3    2.28    0.46
  -2  -1  -3   38.24    1.27
  -1  -1  -3  341.54    3.86
 -16   0  -3    0.64    2.01
 -15   0  -3    0.17    1.80
 -14   0  -3   -0.02    1.40
 -13   0  -3   -0.16    1.33
 -12   0  -3    0.38    1.06
 -11   0  -3    0.29    0.54
 -10   0  -3    0.29    0.52
  -9   0  -3    0.86    0.49
  -8   0  -3    0.24    0.45
  -7   0  -3    0.69    0.44
  -6   0  -3    0.51    0.41
  -5   0  -3    0.74    0.37
  -3   0  -3    0.62    0.38
  -2   0  -3    0.42    0.31
  -1   0  -3    0.28    0.25
   0   0  -3    0.06    0.16
   1   0  -3   -0.03    0.11
   2   0  -3    0.21    0.26
 -16   1  -3    0.27    1.79
 -15   1  -3   -0.32    1.52
 -14   1  -3    2.15    1.50
 -13   1  -3    6.99    1.62
 -12   1  -3   11.55    1.43
 -11   1  -3    3.90    0.61
 -10   1  -3    1.34    0.57
  -9   1  -3    0.73    0.43
  -8   1  -3   19.41    0.87
  -7   1  -3    6.20    0.55
  -6   1  -3    0.49    0.48
  -5   1  -3  106.16   10.62
  -4   1  -3  310.67    2.69
  -3   1  -3    1.48    0.26
  -2   1  -3   28.81    0.57
  -1   1  -3  272.66    3.18
   0   1  -3    3.91    0.45
   2   1  -3  216.53    2.22
   3   1  -3   83.38    1.04
   4   1  -3  216.20    2.14
 -12   2  -3    1.42    0.57
 -11   2  -3    1.74    0.52
 -10   2  -3    1.51    0.52
  -9   2  -3    8.69    0.73
  -8   2  -3    0.46    0.37
  -7   2  -3   -0.35    0.37
  -6   2  -3    0.82    0.39
  -5   2  -3   16.96    0.76
  -4   2  -3    0.58    0.30
  -3   2  -3   90.55    1.21
  -2   2  -3  135.22    4.20
  -1   2  -3  258.87    3.86
   0   2  -3   75.18    1.90
   1   2  -3    8.56    0.71
   2   2  -3  113.75    2.12
   3   2  -3    6.47    0.52
   4   2  -3    0.20    0.27
   5   2  -3   34.49    1.00
 -13   3  -3    1.82    0.75
 -12   3  -3    0.33    0.67
 -11   3  -3    0.34    0.68
 -10   3  -3   10.73    1.26
  -9   3  -3    2.80    0.77
  -8   3  -3    5.24    0.96
  -7   3  -3    4.77    0.86
  -6   3  -3    0.73    0.57
  -5   3  -3   37.46    1.73
  -4   3  -3    8.18    0.87
  -3   3  -3   12.97    1.16
  -2   3  -3   14.52    0.85
  -1   3  -3    9.44    0.99
   0   3  -3  135.69    3.07
   1   3  -3  434.73    5.62
   2   3  -3   27.15    1.26
   3   3  -3   31.64    1.31
   5   3  -3   22.04    0.93
   6   3  -3    1.70    0.32
 -13   4  -3    2.74    1.08
 -12   4  -3    8.78    1.45
 -11   4  -3    0.32    0.72
 -10   4  -3    0.99    0.73
  -9   4  -3    9.98    1.29
  -8   4  -3    2.20    0.90
  -7   4  -3   61.76    2.98
  -6   4  -3    8.61    1.27
  -5   4  -3   20.02    1.66
  -4   4  -3   36.73    2.16
  -3   4  -3   31.07    1.85
  -2   4  -3    1.82    0.77
  -1   4  -3    9.50    1.15
   0   4  -3    0.61    0.71
   1   4  -3   12.22    1.14
   2   4  -3    0.28    0.59
   3   4  -3   35.81    1.75
   4   4  -3    1.06    0.56
   5   4  -3    1.78    0.49
 -12   5  -3    0.32    0.85
 -11   5  -3    2.34    0.89
 -10   5  -3    0.07    0.63
  -9   5  -3    0.14    0.62
  -8   5  -3    0.35    0.72
  -7   5  -3    6.59    1.25
  -6   5  -3    1.58    0.89
  -5   5  -3   13.04    1.69
  -4   5  -3    9.84    1.43
  -3   5  -3   14.57    1.72
  -2   5  -3   59.21    3.36
  -1   5  -3   17.92    1.74
   0   5  -3   18.79    1.82
   1   5  -3    0.23    0.77
   2   5  -3    6.12    1.21
   3   5  -3   27.02    1.86
   4   5  -3    5.95    1.04
   5   5  -3   -0.10    0.50
  -8   6  -3   -0.06    0.96
  -7   6  -3    0.38    1.01
  -6   6  -3   -0.56    0.87
  -5   6  -3    3.88    1.61
  -4   6  -3   -1.12    1.14
  -3   6  -3   -0.15    1.12
  -2   6  -3    4.30    1.39
  -1   6  -3    7.65    1.58
   0   6  -3    4.61    1.44
   1   6  -3    4.22    1.31
   2   6  -3    0.22    0.97
   3   6  -3    8.55    1.51
   4   6  -3   -0.23    0.86
  -2   7  -3    5.29    2.12
  -1   7  -3   -0.46    1.58
   0   7  -3    1.64    1.71
   1   7  -3    0.72    1.63
   2   7  -3    1.23    1.82
 -12  -5  -2    1.04    2.09
 -11  -5  -2    2.78    2.07
 -10  -5  -2    1.55    1.51
  -9  -5  -2    2.05    1.59
  -8  -5  -2    6.58    1.71
 -13  -4  -2    6.33    2.44
 -12  -4  -2    0.61    1.77
 -11  -4  -2    1.28    1.74
 -10  -4  -2    0.84    1.33
  -9  -4  -2   45.65    3.31
  -7  -4  -2   26.16    1.91
  -6  -4  -2  148.33    4.09
  -2  -4  -2    0.34    0.56
  -1  -4  -2   32.82    1.52
 -15  -3  -2   -0.69    2.07
 -14  -3  -2    0.35    1.73
 -13  -3  -2    0.62    1.58
 -12  -3  -2    0.11    1.61
 -11  -3  -2   11.96    2.31
 -10  -3  -2   16.19    2.03
  -9  -3  -2   15.35    2.02
  -8  -3  -2    4.29    0.69
  -7  -3  -2   14.33    1.06
  -6  -3  -2    0.97    0.59
  -5  -3  -2  100.29    2.67
   0  -3  -2    9.24    0.72
   1  -3  -2  133.03    2.30
   2  -3  -2  142.79    2.35
   3  -3  -2   66.52    1.53
 -15  -2  -2    5.16    2.72
 -14  -2  -2    0.01    2.14
 -13  -2  -2   -0.25    1.42
 -12  -2  -2   11.22    1.95
 -11  -2  -2   -0.74    1.21
 -10  -2  -2   34.64    2.85
  -9  -2  -2   74.55    1.88
  -8  -2  -2   17.52    0.91
  -7  -2  -2    4.17    0.53
  -6  -2  -2    2.08    0.54
  -5  -2  -2   68.81    2.03
  -4  -2  -2   25.81    1.16
   1  -2  -2   23.25    0.71
   2  -2  -2   22.04    0.62
 -16  -1  -2   -0.41    2.36
 -15  -1  -2    3.09    2.08
 -14  -1  -2    1.41    1.75
 -13  -1  -2    8.93    1.95
 -12  -1  -2    2.05    1.34
 -11  -1  -2   15.74    1.95
 -10  -1  -2   18.03    1.80
  -9  -1  -2    5.90    0.76
  -8  -1  -2    0.31    0.49
  -7  -1  -2    4.01    0.53
  -6  -1  -2  184.27    2.31
  -5  -1  -2   70.62    1.64
  -4  -1  -2   38.69    1.17
  -3  -1  -2  231.66    3.06
  -2  -1  -2   74.69    1.51
 -17   0  -2    0.44    2.76
 -16   0  -2    1.00    2.04
 -15   0  -2    3.09    1.66
 -14   0  -2   -0.10    1.28
 -13   0  -2   -0.02    1.26
 -12   0  -2    0.86    1.04
 -11   0  -2    0.80    0.91
 -10   0  -2   54.37    1.57
  -9   0  -2  203.55    2.97
  -8   0  -2    0.26    0.36
  -7   0  -2   96.91    1.73
  -6   0  -2  308.78    4.82
  -5   0  -2  357.38    4.76
  -4   0  -2  199.84    2.14
  -3   0  -2   98.38    1.62
  -2   0  -2   23.23    0.70
  -1   0  -2 1010.11    7.15
   0   0  -2  123.19    1.39
 -16   1  -2   -0.33    1.64
 -15   1  -2    3.08    1.66
 -14   1  -2   -0.08    1.22
 -13   1  -2    6.19    1.47
 -12   1  -2    0.52    0.95
 -11   1  -2   10.26    0.82
 -10   1  -2   14.63    0.86
  -9   1  -2    4.60    0.56
  -8   1  -2    0.10    0.43
  -7   1  -2    3.93    0.49
  -6   1  -2  187.64    2.34
  -5   1  -2   69.98    1.72
  -4   1  -2   36.58    1.29
  -3   1  -2  207.33    4.30
  -2   1  -2   77.44    2.31
  -1   1  -2  256.34    2.97
   0   1  -2   84.10    1.53
   2   1  -2 1165.30    8.27
   3   1  -2 1382.68    9.76
 -14   2  -2   -0.38    1.06
 -13   2  -2    0.27    0.84
 -12   2  -2    7.78    0.80
 -11   2  -2    0.09    0.42
 -10   2  -2   20.75    1.05
  -9   2  -2   64.62    2.73
  -8   2  -2   14.81    0.79
  -7   2  -2    3.12    0.45
  -6   2  -2    1.78    0.36
  -5   2  -2   54.72    1.18
  -4   2  -2   25.26    0.75
  -3   2  -2   27.42    0.75
  -2   2  -2  103.03    2.83
  -1   2  -2   24.24    0.66
   0   2  -2  119.71    2.39
   1   2  -2   22.61    1.01
   2   2  -2   19.00    0.78
   3   2  -2   16.55    0.68
   4   2  -2   93.57    1.56
   5   2  -2   -0.21    0.35
 -12   3  -2    0.17    0.58
 -11   3  -2    5.25    0.87
 -10   3  -2    9.76    1.05
  -9   3  -2    7.63    0.92
  -8   3  -2    3.08    0.67
  -7   3  -2   11.60    1.04
  -6   3  -2    0.58    0.45
  -5   3  -2   90.45    1.61
  -4   3  -2   36.16    0.99
  -3   3  -2    0.97    0.30
  -2   3  -2    2.86    0.34
  -1   3  -2   58.89    2.14
   0   3  -2    9.89    0.93
   1   3  -2  131.45    2.92
   2   3  -2  120.89    2.66
   3   3  -2   51.26    1.59
   4   3  -2    2.00    0.40
   5   3  -2   18.48    0.88
   6   3  -2   31.51    1.05
 -13   4  -2    2.15    0.95
 -12   4  -2   -0.34    0.68
 -11   4  -2    0.22    0.78
 -10   4  -2    0.31    0.73
  -9   4  -2   32.72    2.21
  -8   4  -2    1.72    0.83
  -7   4  -2   18.80    1.67
  -6   4  -2  117.24    3.82
  -5   4  -2   14.30    1.34
  -4   4  -2   35.92    1.98
  -3   4  -2   32.92    2.12
  -2   4  -2    0.30    0.64
  -1   4  -2   37.54    2.25
   0   4  -2    0.50    0.52
   1   4  -2   44.20    2.06
   2   4  -2    0.49    0.57
   3   4  -2   11.35    1.03
   4   4  -2    0.05    0.50
   5   4  -2   10.95    0.81
   6   4  -2    0.13    0.26
 -12   5  -2    0.48    0.94
 -11   5  -2    3.23    1.18
 -10   5  -2    0.15    0.80
  -9   5  -2    0.74    0.82
  -8   5  -2    4.12    1.13
  -7   5  -2    3.38    1.03
  -6   5  -2   24.12    2.02
  -5   5  -2    5.29    1.11
  -4   5  -2   15.48    1.86
  -3   5  -2    2.10    1.14
  -2   5  -2    4.14    1.03
  -1   5  -2    2.98    1.05
   0   5  -2   16.67    1.71
   1   5  -2   12.60    1.50
   2   5  -2    0.37    0.73
   3   5  -2    8.01    1.14
   4   5  -2    0.93    0.74
   5   5  -2    2.43    0.61
  -8   6  -2    0.21    1.00
  -7   6  -2    1.42    1.01
  -6   6  -2    0.83    0.85
  -5   6  -2    1.79    1.29
  -4   6  -2   -0.15    1.21
  -3   6  -2    0.43    1.16
  -2   6  -2    0.76    1.19
  -1   6  -2    1.93    1.28
   0   6  -2    1.27    1.15
   1   6  -2    0.07    1.00
   2   6  -2    5.12    1.33
   3   6  -2    0.11    0.95
   4   6  -2   -0.39    0.72
  -2   7  -2    0.52    1.69
  -1   7  -2    2.80    1.78
   0   7  -2   -0.33    1.53
   1   7  -2    1.69    1.71
   2   7  -2    0.76    1.62
   3   7  -2   -0.01    1.26
 -12  -5  -1    0.34    2.10
 -11  -5  -1    1.05    1.81
 -10  -5  -1    0.70    1.59
  -9  -5  -1    3.40    1.53
  -8  -5  -1    1.78    1.25
 -14  -4  -1    0.42    2.08
 -13  -4  -1    0.43    1.69
 -12  -4  -1    1.53    1.74
 -11  -4  -1    7.16    2.10
 -10  -4  -1    1.17    1.50
  -9  -4  -1    2.14    1.46
  -8  -4  -1   33.10    2.56
  -7  -4  -1   26.55    1.70
  -2  -4  -1   -0.13    0.51
  -1  -4  -1    0.26    0.46
   0  -4  -1    1.33    0.56
 -15  -3  -1    3.37    2.30
 -14  -3  -1    0.03    1.91
 -13  -3  -1    5.37    1.84
 -12  -3  -1    0.80    1.59
 -11  -3  -1    7.02    1.95
 -10  -3  -1   25.84    2.81
  -9  -3  -1    3.73    1.19
  -8  -3  -1   69.86    3.26
  -7  -3  -1    7.03    0.95
  -6  -3  -1    0.01    0.50
  -1  -3  -1  194.88    3.10
   0  -3  -1    3.50    0.55
   1  -3  -1   61.26    1.67
   2  -3  -1   86.50    1.95
   3  -3  -1    3.22    0.54
 -16  -2  -1    0.01    2.61
 -15  -2  -1   -1.20    1.96
 -14  -2  -1    5.26    1.72
 -13  -2  -1    0.86    1.38
 -12  -2  -1    7.09    1.76
 -11  -2  -1    5.20    1.49
 -10  -2  -1   14.89    2.02
  -9  -2  -1   76.23    3.70
  -8  -2  -1   17.06    0.84
  -7  -2  -1   14.56    0.76
  -6  -2  -1    0.47    0.47
  -5  -2  -1   43.42    1.58
   0  -2  -1  137.71    1.85
   1  -2  -1   28.72    0.90
   2  -2  -1   65.87    1.33
 -16  -1  -1    0.21    2.22
 -15  -1  -1    0.12    1.82
 -14  -1  -1    4.77    1.83
 -13  -1  -1   -0.68    1.35
 -12  -1  -1   17.52    2.17
 -11  -1  -1    8.76    1.60
 -10  -1  -1    4.16    1.19
  -9  -1  -1   14.81    0.87
  -8  -1  -1   10.43    0.77
  -7  -1  -1    0.94    0.45
  -6  -1  -1    2.40    0.38
  -5  -1  -1  233.60    2.53
  -4  -1  -1   28.69    0.96
  -3  -1  -1   29.06    1.01
   1  -1  -1   18.36    0.44
 -17   0  -1   -1.39    2.28
 -16   0  -1   -0.18    1.93
 -15   0  -1   -0.37    1.53
 -14   0  -1   -0.40    1.15
 -13   0  -1   -0.24    1.07
 -12   0  -1    0.09    0.92
 -11   0  -1    0.09    0.78
 -10   0  -1    1.00    0.52
  -9   0  -1    0.77    0.43
  -8   0  -1   -0.19    0.37
  -7   0  -1    0.74    0.39
  -6   0  -1    0.60    0.37
  -5   0  -1    0.21    0.31
  -4   0  -1    0.24    0.24
  -3   0  -1    0.49    0.23
  -2   0  -1    0.08    0.12
  -1   0  -1   -0.04    0.09
 -17   1  -1   -0.13    1.90
 -16   1  -1    2.04    1.67
 -15   1  -1   -0.34    1.13
 -14   1  -1    3.00    1.27
 -13   1  -1    0.05    0.96
 -12   1  -1   13.61    1.58
 -11   1  -1    6.90    0.73
 -10   1  -1    3.86    0.55
  -9   1  -1   14.89    0.82
  -8   1  -1    6.87    0.56
  -7   1  -1    0.91    0.33
  -6   1  -1    1.88    0.36
  -5   1  -1  234.08    3.94
  -4   1  -1   25.48    0.87
  -3   1  -1   17.41    0.66
  -2   1  -1  136.85    1.41
  -1   1  -1  458.80    5.12
   0   1  -1  135.58    1.81
   1   1  -1   12.75    0.51
   2   1  -1 1344.16    9.18
   3   1  -1  195.20    2.10
 -15   2  -1   -0.15    1.26
 -14   2  -1    3.14    1.24
 -13   2  -1    0.63    0.93
 -12   2  -1    4.63    0.65
 -11   2  -1    3.18    0.58
 -10   2  -1   12.91    0.87
  -9   2  -1   52.61    1.51
  -8   2  -1   17.96    0.89
  -7   2  -1   10.82    0.65
  -6   2  -1    0.33    0.29
  -5   2  -1   34.28    0.92
  -4   2  -1   33.57    0.88
  -3   2  -1   -0.01    0.22
  -2   2  -1   46.33    1.18
  -1   2  -1  261.57    2.61
   0   2  -1  170.09    2.75
   1   2  -1   22.45    0.89
   2   2  -1   50.81    1.29
   4   2  -1   21.13    0.82
 -12   3  -1   -0.23    0.70
 -11   3  -1    5.21    0.99
 -10   3  -1   15.33    1.38
  -9   3  -1    2.87    0.78
  -8   3  -1   64.04    2.99
  -7   3  -1    6.42    0.63
  -6   3  -1    0.38    0.35
  -5   3  -1   18.25    0.79
  -4   3  -1   19.46    0.74
  -3   3  -1   14.35    0.64
  -2   3  -1  120.13    5.10
  -1   3  -1  212.45    3.93
   0   3  -1    4.44    0.77
   1   3  -1   50.77    1.76
   2   3  -1   68.27    1.96
   3   3  -1    2.30    0.52
   4   3  -1   19.48    0.88
   5   3  -1    0.28    0.20
   6   3  -1    0.48    0.32
 -13   4  -1    0.65    0.73
 -12   4  -1    0.49    0.72
 -11   4  -1    2.94    0.99
 -10   4  -1    0.71    0.76
  -9   4  -1    0.68    0.82
  -8   4  -1   22.99    1.79
  -7   4  -1   23.90    1.70
  -6   4  -1   57.37    2.53
  -5   4  -1   34.23    2.16
  -4   4  -1    0.86    0.68
  -3   4  -1   19.07    1.53
  -2   4  -1   -0.06    0.75
  -1   4  -1    1.89    0.66
   0   4  -1    1.56    0.67
   1   4  -1    1.17    0.69
   2   4  -1   -0.06    0.50
   3   4  -1   20.23    1.35
   4   4  -1    1.22    0.50
   5   4  -1    0.24    0.41
 -12   5  -1   -0.04    0.75
 -11   5  -1   -0.08    0.72
 -10   5  -1    0.00    0.67
  -9   5  -1    2.25    0.93
  -8   5  -1    0.18    0.68
  -7   5  -1    4.80    1.11
  -6   5  -1    0.41    0.78
  -5   5  -1    0.12    0.92
  -4   5  -1    1.30    1.04
  -3   5  -1    3.79    1.06
  -2   5  -1   -0.04    0.81
  -1   5  -1   -0.72    0.73
   0   5  -1    2.37    1.05
   1   5  -1    8.75    1.27
   2   5  -1   -0.08    0.65
   3   5  -1    6.03    1.02
   4   5  -1    7.35    0.96
   5   5  -1    2.37    0.65
  -9   6  -1   -0.69    0.95
  -8   6  -1    0.24    0.75
  -7   6  -1    0.22    0.74
  -6   6  -1    2.62    1.03
  -5   6  -1    0.36    1.20
  -4   6  -1    3.14    1.37
  -3   6  -1    0.53    1.16
  -2   6  -1    2.24    1.32
  -1   6  -1   10.87    1.78
   0   6  -1    8.94    1.62
   1   6  -1    1.11    1.08
   2   6  -1   -0.17    0.97
   3   6  -1    4.18    1.15
   4   6  -1    1.66    0.84
  -2   7  -1   -0.09    1.65
  -1   7  -1    3.41    1.83
   0   7  -1   -0.15    1.82
   1   7  -1   -0.17    1.58
   2   7  -1   -0.29    1.38
   3   7  -1    0.05    1.40
 -12  -5   0    1.67    2.14
 -11  -5   0    2.42    2.03
 -10  -5   0    0.42    1.54
  -9  -5   0    8.79    1.91
  -8  -5   0    4.03    1.42
  -7  -5   0    0.76    1.00
  -5  -5   0    2.04    1.36
  -4  -5   0    8.27    1.71
 -14  -4   0   -0.24    1.91
 -13  -4   0    0.47    1.68
 -12  -4   0    3.51    1.72
 -11  -4   0    0.76    1.50
 -10  -4   0    4.84    1.74
  -9  -4   0   28.55    2.78
  -8  -4   0   34.17    2.61
  -7  -4   0    5.56    1.19
  -3  -4   0   86.02    3.02
  -2  -4   0    6.20    0.85
  -1  -4   0    2.56    0.65
   0  -4   0  165.90    3.33
   1  -4   0    2.37    0.63
   2  -4   0    6.66    0.78
 -15  -3   0    2.67    1.91
 -14  -3   0    0.07    1.95
 -13  -3   0   12.26    2.36
 -12  -3   0    1.48    1.37
 -11  -3   0   25.25    2.82
 -10  -3   0   97.15    4.72
  -9  -3   0    7.80    1.66
  -8  -3   0   76.15    3.25
  -7  -3   0   22.02    1.05
  -6  -3   0   36.61    1.69
  -1  -3   0   25.89    1.13
   0  -3   0   -0.54    0.33
   1  -3   0   31.87    1.25
   2  -3   0    1.34    0.43
   3  -3   0  191.27    3.07
 -16  -2   0   -0.15    1.60
 -15  -2   0   10.38    2.25
 -14  -2   0    2.01    1.44
 -13  -2   0    1.06    1.36
 -12  -2   0   13.05    2.02
 -11  -2   0   31.03    2.67
 -10  -2   0    3.50    1.29
  -9  -2   0    2.61    1.14
  -8  -2   0   10.84    0.76
  -7  -2   0   13.71    0.68
  -6  -2   0    1.83    0.47
  -5  -2   0   68.20    1.68
   0  -2   0   93.22    1.61
   1  -2   0  234.72    2.81
   2  -2   0   29.37    0.94
 -16  -1   0    0.79    1.91
 -15  -1   0    1.96    2.02
 -14  -1   0    1.48    1.48
 -13  -1   0    1.41    1.36
 -12  -1   0   19.94    2.11
 -11  -1   0   37.62    2.61
 -10  -1   0    3.49    1.07
  -9  -1   0    3.82    0.60
  -8  -1   0    8.79    0.65
  -7  -1   0  110.98    1.87
  -6  -1   0   31.01    0.86
  -5  -1   0   13.67    0.87
  -4  -1   0    1.14    0.32
  -3  -1   0  245.75    2.72
   0  -1   0    0.09    0.12
   1  -1   0  198.12    2.04
 -17   0   0    0.23    2.14
 -16   0   0    0.03    1.73
 -15   0   0    1.78    1.75
 -14   0   0    1.23    1.35
 -13   0   0   31.35    2.35
 -12   0   0    5.64    1.24
 -11   0   0    5.59    1.14
 -10   0   0   58.41    2.55
  -9   0   0   19.28    0.89
  -8   0   0    9.65    0.63
  -7   0   0  297.36    4.96
  -6   0   0  223.91    2.33
  -5   0   0  288.76    2.41
  -4   0   0  109.26    1.26
  -2   0   0  350.97    2.20
  -1   0   0   89.49    1.13
 -17   1   0   -0.66    1.77
 -16   1   0    1.07    1.56
 -15   1   0    1.66    1.29
 -14   1   0    0.55    0.99
 -13   1   0    0.93    0.90
 -12   1   0   19.02    1.80
 -11   1   0   30.58    1.99
 -10   1   0    3.10    0.58
  -9   1   0    3.94    0.57
  -8   1   0    8.58    0.61
  -7   1   0  111.56    1.87
  -6   1   0   33.82    1.34
  -5   1   0   13.41    0.64
  -4   1   0    0.44    0.29
  -3   1   0  177.57   13.21
  -2   1   0  471.61   35.43
  -1   1   0  199.39    7.03
   0   1   0    0.10    0.16
   1   1   0  187.88    2.05
 -16   2   0   -0.44    1.30
 -15   2   0    6.17    1.35
 -14   2   0    1.62    0.99
 -13   2   0    0.65    0.87
 -12   2   0   11.44    1.46
 -11   2   0   19.20    1.06
 -10   2   0    2.66    0.53
  -9   2   0    1.98    0.46
  -8   2   0    8.36    0.62
  -7   2   0   14.33    0.72
  -6   2   0    1.75    0.34
  -5   2   0   45.54    3.90
  -4   2   0  171.44    1.98
  -3   2   0   18.06    0.63
  -2   2   0   27.39    0.69
  -1   2   0  233.63    2.79
   0   2   0   98.29    1.95
   1   2   0  206.98    2.85
   2   2   0   25.93    0.94
   3   2   0   15.78    0.75
 -12   3   0    1.22    0.79
 -11   3   0   12.10    1.33
 -10   3   0   57.31    1.70
  -9   3   0    3.01    0.68
  -8   3   0   66.29    1.74
  -7   3   0   20.40    0.97
  -6   3   0   28.38    1.00
  -5   3   0    4.52    0.48
  -4   3   0   65.50    1.33
  -3   3   0  152.59    8.02
  -2   3   0    1.08    0.33
  -1   3   0   29.96    1.50
   0   3   0   -0.43    0.40
   1   3   0   28.48    1.36
   2   3   0    0.94    0.50
   3   3   0  149.47    2.71
   4   3   0   56.22    1.54
   5   3   0    1.96    0.35
 -12   4   0    1.33    0.84
 -11   4   0   -0.30    0.74
 -10   4   0    1.33    0.78
  -9   4   0   16.06    1.52
  -8   4   0   20.80    1.74
  -7   4   0    4.09    1.07
  -6   4   0   14.94    1.53
  -5   4   0    3.69    0.85
  -4   4   0    1.94    0.76
  -3   4   0   93.26    3.54
  -2   4   0    6.09    0.95
  -1   4   0    2.28    0.73
   0   4   0  165.84    4.07
   1   4   0    3.18    0.73
   2   4   0    6.03    0.88
   3   4   0   67.56    2.27
   4   4   0    2.40    0.54
   5   4   0    2.31    0.38
   6   4   0    6.86    0.56
 -12   5   0    0.68    0.91
 -11   5   0    1.27    0.90
 -10   5   0    0.56    0.80
  -9   5   0    5.03    1.16
  -8   5   0    2.91    1.04
  -7   5   0    0.15    0.93
  -6   5   0   -0.23    0.78
  -5   5   0    2.63    0.94
  -4   5   0    4.50    1.15
  -3   5   0    0.04    0.81
  -2   5   0    0.75    0.87
  -1   5   0   29.10    2.19
   0   5   0   -0.15    0.81
   1   5   0   25.20    1.89
   2   5   0    0.57    0.72
   3   5   0   -0.62    0.56
   4   5   0    3.99    0.76
   5   5   0    1.41    0.48
   6   5   0    0.67    0.46
  -9   6   0   -0.15    0.89
  -8   6   0    1.47    0.95
  -7   6   0    0.76    0.88
  -6   6   0    4.82    1.24
  -5   6   0    1.62    0.98
  -4   6   0    7.48    1.70
  -3   6   0    0.66    1.19
  -2   6   0    5.63    1.50
  -1   6   0    7.96    1.64
   0   6   0    5.73    1.41
   1   6   0    8.39    1.61
   2   6   0    7.32    1.47
   3   6   0   -0.32    0.68
   4   6   0    6.32    1.16
   5   6   0    0.94    0.54
  -2   7   0    0.24    1.70
  -1   7   0   -0.05    1.71
   0   7   0   -1.30    1.57
   1   7   0    0.22    1.60
   2   7   0    1.07    1.29
   3   7   0   -0.46    1.29
 -12  -5   1   -0.11    1.56
 -11  -5   1    0.80    1.57
 -10  -5   1    1.84    1.62
  -9  -5   1    0.64    1.43
  -6  -5   1    9.64    2.27
  -5  -5   1    6.24    1.74
  -4  -5   1   13.34    1.80
  -3  -5   1    8.82    1.37
 -14  -4   1   -1.31    1.69
 -13  -4   1    0.56    1.56
 -12  -4   1    1.54    1.50
 -11  -4   1    1.91    1.54
 -10  -4   1    3.83    1.62
  -9  -4   1    4.76    1.55
  -8  -4   1    1.41    0.99
  -7  -4   1   66.03    3.07
  -6  -4   1   51.94    2.50
  -4  -4   1    1.52    0.85
  -3  -4   1   22.93    1.65
  -2  -4   1   -0.46    0.51
  -1  -4   1    1.46    0.51
   0  -4   1    1.10    0.48
   1  -4   1    0.05    0.45
   2  -4   1   -0.25    0.48
   3  -4   1   19.83    1.24
 -15  -3   1    0.69    1.71
 -14  -3   1   -0.46    1.68
 -13  -3   1    6.32    2.00
 -12  -3   1    7.92    1.81
 -11  -3   1   14.24    1.99
 -10  -3   1   41.70    3.08
  -9  -3   1   47.24    3.06
  -8  -3   1    6.13    1.33
  -7  -3   1   16.69    0.93
  -6  -3   1    1.26    0.67
  -2  -3   1   80.79    2.28
  -1  -3   1   51.88    1.66
   0  -3   1    3.71    0.54
   1  -3   1  216.55    3.46
   2  -3   1  149.18    2.83
   3  -3   1   17.17    1.01
 -16  -2   1   -0.43    1.65
 -15  -2   1    2.81    1.55
 -14  -2   1    6.76    1.75
 -13  -2   1    0.69    1.28
 -12  -2   1   32.97    2.85
 -11  -2   1   10.19    1.70
 -10  -2   1   13.60    1.68
  -9  -2   1    6.35    1.15
  -8  -2   1   32.06    2.08
  -7  -2   1    0.01    0.38
  -6  -2   1    2.02    0.41
  -5  -2   1   59.14    1.93
  -1  -2   1   18.44    0.74
   0  -2   1  147.34    2.23
   1  -2   1  261.61    3.22
   2  -2   1   48.89    1.28
   3  -2   1    0.25    0.25
 -16  -1   1    2.11    2.43
 -15  -1   1    0.37    1.76
 -14  -1   1    1.62    1.41
 -13  -1   1   -0.20    1.13
 -12  -1   1    4.33    1.37
 -11  -1   1   13.10    1.70
 -10  -1   1   25.33    1.90
  -9  -1   1  110.04    3.55
  -8  -1   1   25.32    0.90
  -7  -1   1  243.88    2.52
  -6  -1   1   51.73    1.01
  -5  -1   1  204.88    5.29
  -4  -1   1 1777.17   48.62
  -3  -1   1  143.02    2.17
   0  -1   1  131.27    1.72
   1  -1   1  425.86    3.68
 -17   0   1   -0.04    1.80
 -16   0   1   -1.21    1.59
 -15   0   1    0.38    1.53
 -14   0   1   -0.55    1.18
 -13   0   1    0.35    1.11
 -12   0   1    0.12    0.84
 -11   0   1    0.83    0.81
 -10   0   1   -0.12    0.73
  -9   0   1    0.29    0.46
  -8   0   1    0.07    0.34
  -7   0   1    0.58    0.37
  -6   0   1   -0.20    0.28
  -5   0   1    0.04    0.26
  -4   0   1    0.21    0.25
  -3   0   1    0.14    0.22
  -2   0   1    0.13    0.23
  -1   0   1    0.13    0.12
 -17   1   1    1.28    1.73
 -16   1   1    1.09    1.43
 -15   1   1   -0.18    1.16
 -14   1   1    1.40    1.06
 -13   1   1    1.99    0.97
 -12   1   1    3.70    0.97
 -11   1   1    9.44    1.18
 -10   1   1   18.80    0.88
  -9   1   1   89.96    1.75
  -8   1   1   22.80    0.87
  -7   1   1  222.66    2.51
  -6   1   1   50.74    1.11
  -5   1   1  178.70    5.00
  -4   1   1 1786.38   59.20
  -3   1   1  178.46    2.88
  -2   1   1 1302.85   25.83
  -1   1   1   17.05    0.66
   0   1   1  126.20    2.67
   1   1   1  561.20    4.78
   2   1   1  145.25    2.07
 -16   2   1   -0.56    1.03
 -15   2   1    0.96    0.96
 -14   2   1    4.57    1.08
 -13   2   1    0.61    0.73
 -12   2   1   19.65    1.52
 -11   2   1    6.23    0.64
 -10   2   1    8.90    0.67
  -9   2   1    4.32    0.49
  -8   2   1   27.55    1.03
  -7   2   1    0.10    0.32
  -6   2   1    1.72    0.38
  -5   2   1   62.71    2.51
  -4   2   1   28.16    1.28
  -3   2   1   31.45    2.53
  -2   2   1   53.53    1.02
  -1   2   1   20.94    0.64
   0   2   1  147.51    2.45
   1   2   1  224.52    2.97
   2   2   1   42.01    1.18
   3   2   1    0.01    0.22
 -12   3   1    4.88    0.97
 -11   3   1    9.62    0.84
 -10   3   1   27.13    1.21
  -9   3   1   30.73    1.26
  -8   3   1    3.05    0.51
  -7   3   1   11.86    1.35
  -6   3   1    0.49    0.38
  -5   3   1    0.58    0.34
  -4   3   1   25.04    0.88
  -3   3   1    3.18    0.43
  -2   3   1   64.76    1.39
  -1   3   1   51.72    1.22
   0   3   1    4.60    0.71
   1   3   1  190.23    3.37
   2   3   1  125.06    2.65
   3   3   1   13.76    0.88
   4   3   1   12.76    0.66
   5   3   1   14.06    0.78
 -12   4   1    1.80    0.90
 -11   4   1    0.94    0.81
 -10   4   1    2.81    0.93
  -9   4   1    2.60    0.90
  -8   4   1    1.05    0.74
  -7   4   1   52.50    2.48
  -6   4   1   45.18    2.42
  -5   4   1    1.61    0.83
  -4   4   1    0.55    0.63
  -3   4   1   15.28    0.79
  -2   4   1   -0.16    0.33
  -1   4   1    1.34    0.70
   0   4   1    0.84    0.60
   1   4   1    0.53    0.52
   2   4   1    0.04    0.48
   3   4   1   11.85    0.89
   4   4   1    0.31    0.41
   5   4   1   15.85    0.91
   6   4   1   32.44    1.18
 -12   5   1    0.06    0.95
 -11   5   1    0.79    0.99
 -10   5   1    0.82    0.92
  -9   5   1    2.71    1.13
  -8   5   1   -0.34    0.67
  -7   5   1    0.42    0.73
  -6   5   1    2.91    0.95
  -5   5   1    3.67    1.06
  -4   5   1    9.26    1.42
  -3   5   1    6.84    1.29
  -2   5   1    1.15    0.93
  -1   5   1   10.07    1.37
   0   5   1    2.98    1.00
   1   5   1    0.08    0.75
   2   5   1    0.50    0.71
   3   5   1    2.63    0.68
   4   5   1    1.03    0.55
   5   5   1    0.05    0.45
   6   5   1    0.24    0.35
  -9   6   1    0.53    1.03
  -8   6   1    0.41    0.88
  -7   6   1    0.35    0.86
  -6   6   1    0.83    0.88
  -5   6   1    5.86    1.33
  -4   6   1    2.08    1.37
  -3   6   1    4.40    1.41
  -2   6   1    0.38    1.13
  -1   6   1    1.03    1.12
   0   6   1    7.48    1.56
   1   6   1   11.47    1.74
   2   6   1    1.22    0.89
   3   6   1    0.89    0.87
   4   6   1    3.54    0.88
   5   6   1    0.11    0.61
  -2   7   1   -1.04    1.64
  -1   7   1   -0.23    1.64
   0   7   1   -0.61    1.67
   1   7   1    2.96    1.59
   2   7   1    0.55    1.37
   3   7   1    0.21    1.21
   4   7   1    2.30    1.04
 -10  -6   2    1.08    2.52
 -12  -5   2   -0.14    1.66
  -7  -5   2    4.58    1.96
  -6  -5   2    2.26    1.45
  -5  -5   2    5.92    1.60
  -4  -5   2    0.64    0.99
  -3  -5   2   10.53    1.53
  -2  -5   2    1.01    0.80
 -14  -4   2    2.95    1.95
 -13  -4   2    0.25    1.76
 -12  -4   2    4.43    1.65
 -11  -4   2   -0.10    1.19
 -10  -4   2    2.25    1.34
  -9  -4   2    2.65    1.37
  -8  -4   2   15.69    1.84
  -7  -4   2    0.88    0.83
  -6  -4   2    0.81    0.79
  -5  -4   2   16.78    1.30
  -4  -4   2   -0.11    0.69
  -3  -4   2   14.35    1.33
  -2  -4   2    0.28    0.46
  -1  -4   2   38.72    1.70
   0  -4   2   -0.23    0.40
   1  -4   2   31.90    1.54
   2  -4   2   -0.11    0.45
   3  -4   2   35.73    1.76
   4  -4   2   44.10    1.93
 -15  -3   2    2.25    1.70
 -14  -3   2   -0.86    1.29
 -13  -3   2    5.45    1.75
 -12  -3   2    2.31    1.50
 -11  -3   2   14.28    1.94
 -10  -3   2    0.40    0.97
  -9  -3   2   16.16    1.83
  -8  -3   2    1.16    0.90
  -7  -3   2   27.36    1.91
  -6  -3   2   40.98    1.82
  -5  -3   2   23.70    1.36
  -3  -3   2   67.60    2.35
  -2  -3   2  121.57    2.79
  -1  -3   2  120.19    2.64
   0  -3   2    7.25    0.67
   1  -3   2   52.38    1.66
   2  -3   2    3.34    0.57
   3  -3   2    1.38    0.48
   4  -3   2   45.37    1.70
 -16  -2   2    1.53    1.62
 -15  -2   2    1.63    1.43
 -14  -2   2   22.79    2.56
 -13  -2   2    0.14    1.15
 -12  -2   2   26.98    2.46
 -11  -2   2   77.71    3.69
 -10  -2   2   33.95    2.25
  -9  -2   2   23.65    1.79
  -8  -2   2   20.39    1.49
  -7  -2   2    0.33    0.40
  -6  -2   2  239.32    8.94
  -5  -2   2    0.08    0.52
  -4  -2   2  103.04    2.25
  -3  -2   2   22.58    0.89
  -1  -2   2   15.10    0.69
   0  -2   2   97.32    1.87
   1  -2   2   25.97    1.03
   2  -2   2  109.35    2.08
   3  -2   2   27.85    1.06
 -17  -1   2    0.30    2.32
 -16  -1   2   12.60    2.70
 -15  -1   2    0.06    1.58
 -14  -1   2    0.18    1.22
 -13  -1   2    1.11    1.20
 -12  -1   2    2.93    1.24
 -11  -1   2   69.66    3.10
 -10  -1   2   18.17    1.60
  -9  -1   2   14.41    1.34
  -8  -1   2   15.78    0.68
  -7  -1   2  146.51    1.76
  -6  -1   2   11.61    0.47
  -5  -1   2  209.11    8.14
  -4  -1   2 2221.87   52.06
  -3  -1   2 1313.45    9.44
  -1  -1   2  640.52   29.49
   0  -1   2   67.97    1.30
   1  -1   2  229.27    2.61
   2  -1   2   53.43    1.12
 -17   0   2    0.86    2.09
 -16   0   2    0.62    1.45
 -15   0   2    0.94    1.33
 -14   0   2    5.51    1.49
 -13   0   2   10.90    1.64
 -12   0   2    0.27    0.96
 -11   0   2   37.20    2.32
 -10   0   2    1.41    0.79
  -9   0   2   17.03    0.74
  -8   0   2   67.70    1.26
  -7   0   2   82.43    1.28
  -6   0   2  147.77    1.60
  -5   0   2  116.49    1.30
  -4   0   2  405.63    2.82
  -2   0   2  411.32    3.81
  -1   0   2  754.81    5.80
   0   0   2  109.18    6.93
 -17   1   2   -0.27    1.87
 -16   1   2    9.98    1.91
 -15   1   2    0.39    1.10
 -14   1   2    0.53    0.97
 -13   1   2    1.09    0.92
 -12   1   2    2.44    1.02
 -11   1   2   62.17    2.66
 -10   1   2   16.29    0.83
  -9   1   2   11.81    0.76
  -8   1   2   15.69    0.73
  -7   1   2  126.40    4.62
  -6   1   2   10.60    0.60
  -5   1   2  168.83    6.61
  -4   1   2 2189.18   12.56
  -3   1   2 1400.39   20.62
  -2   1   2 1287.80   29.35
  -1   1   2  751.20    6.51
   0   1   2   77.20    1.05
   1   1   2  342.31    3.70
 -17   2   2    2.35    1.49
 -16   2   2    1.06    1.32
 -15   2   2    1.48    1.11
 -14   2   2   14.92    1.51
 -13   2   2    0.67    0.80
 -12   2   2   18.09    1.49
 -11   2   2   52.61    1.54
 -10   2   2   26.76    1.11
  -9   2   2   20.44    0.97
  -8   2   2   20.64    0.90
  -7   2   2    0.96    0.36
  -6   2   2  177.66    4.52
  -5   2   2    0.31    0.30
  -4   2   2  111.73    1.64
  -3   2   2   25.90    1.42
  -2   2   2   22.30    1.29
  -1   2   2   20.65    0.68
   0   2   2  103.02    1.80
   1   2   2   22.48    0.95
   2   2   2  120.20    2.24
   3   2   2   26.02    0.95
 -13   3   2    3.55    1.00
 -12   3   2    2.18    0.88
 -11   3   2    9.53    0.80
 -10   3   2    0.94    0.52
  -9   3   2   12.56    0.85
  -8   3   2    0.52    0.47
  -7   3   2   19.99    0.95
  -6   3   2   40.72    1.86
  -5   3   2   25.56    1.53
  -4   3   2    5.04    0.50
  -3   3   2   46.69    2.06
  -2   3   2   96.26    6.93
  -1   3   2  124.94    2.95
   0   3   2    8.58    0.83
   1   3   2   48.56    1.71
   2   3   2    2.23    0.45
   3   3   2    0.97    0.37
   4   3   2   28.89    1.08
 -12   4   2    2.48    0.89
 -11   4   2    0.39    0.68
 -10   4   2    1.58    0.78
  -9   4   2    0.89    0.76
  -8   4   2   10.55    1.36
  -7   4   2   -0.81    0.73
  -6   4   2    0.67    0.73
  -5   4   2   14.77    1.31
  -4   4   2    0.30    0.32
  -3   4   2    9.94    0.68
  -2   4   2    0.58    0.37
  -1   4   2   43.69    2.08
   0   4   2   -0.30    0.54
   1   4   2   28.38    1.60
   2   4   2    0.16    0.41
   3   4   2   21.63    1.22
   4   4   2   17.74    0.86
   5   4   2    7.22    0.59
 -12   5   2    0.60    0.80
 -11   5   2    0.75    0.79
 -10   5   2    4.80    1.04
  -9   5   2    0.14    0.64
  -8   5   2    5.66    1.19
  -7   5   2    1.68    0.88
  -6   5   2    1.68    0.88
  -5   5   2    3.53    1.04
  -4   5   2    0.99    0.87
  -3   5   2    8.08    1.41
  -2   5   2    1.64    0.91
  -1   5   2   11.73    1.44
   0   5   2   20.19    1.82
   1   5   2    3.31    0.96
   2   5   2    3.44    0.79
   3   5   2    2.28    0.69
   4   5   2    7.12    0.68
   5   5   2    4.21    0.62
   6   5   2   11.39    0.83
  -9   6   2    1.77    1.05
  -8   6   2    1.17    0.93
  -7   6   2    0.36    0.89
  -6   6   2    0.09    0.81
  -5   6   2    1.82    1.01
  -4   6   2   -0.33    1.10
  -3   6   2    0.63    1.16
  -2   6   2    5.23    1.45
  -1   6   2   -0.64    1.03
   0   6   2    1.20    1.13
   1   6   2    1.83    1.02
   2   6   2    1.30    0.87
   3   6   2   -0.02    0.73
   4   6   2    0.00    0.47
   5   6   2    1.72    0.69
  -2   7   2    1.47    1.87
  -1   7   2    1.33    1.84
   0   7   2    0.18    1.45
   1   7   2    2.73    1.51
   2   7   2    1.59    1.39
   3   7   2    0.35    1.00
   4   7   2    0.75    1.08
 -10  -6   3   -0.61    2.34
  -9  -6   3    2.87    2.35
  -7  -5   3    1.52    1.59
  -6  -5   3    0.13    1.38
  -5  -5   3   -0.67    1.12
  -4  -5   3   10.80    1.64
  -3  -5   3   32.49    2.29
  -2  -5   3    6.16    1.10
  -1  -5   3    0.00    0.65
   0  -5   3   16.48    1.41
 -14  -4   3   -0.41    1.71
 -13  -4   3    1.83    1.52
 -12  -4   3    0.36    1.39
 -11  -4   3    1.00    1.44
 -10  -4   3    7.12    1.51
  -9  -4   3    0.08    0.96
  -8  -4   3   39.43    2.58
  -7  -4   3    0.76    0.91
  -6  -4   3   10.45    1.25
  -5  -4   3    5.39    0.66
  -4  -4   3    0.80    0.44
  -3  -4   3   39.44    2.03
  -2  -4   3    0.48    0.55
  -1  -4   3   10.38    0.94
   0  -4   3   -0.05    0.43
   1  -4   3    8.65    0.93
   2  -4   3    2.12    0.58
   3  -4   3   35.75    1.82
   4  -4   3   38.91    1.96
 -15  -3   3    0.96    1.51
 -14  -3   3    0.68    1.30
 -13  -3   3    0.05    1.27
 -12  -3   3    0.28    1.13
 -11  -3   3   12.75    1.98
 -10  -3   3   31.72    2.30
  -9  -3   3    0.08    0.79
  -8  -3   3   24.87    1.76
  -7  -3   3    7.01    1.03
  -6  -3   3    3.37    0.76
  -5  -3   3   33.62    1.68
  -4  -3   3  103.64    2.42
  -3  -3   3   28.60    1.40
  -2  -3   3   25.25    1.24
  -1  -3   3  359.95    4.70
   0  -3   3  114.70    2.46
   1  -3   3    7.83    0.77
   2  -3   3   19.37    1.17
   3  -3   3   11.10    0.89
   4  -3   3   11.53    0.99
 -16  -2   3    0.80    1.52
 -15  -2   3    1.18    1.26
 -14  -2   3    0.41    1.20
 -13  -2   3    1.48    1.19
 -12  -2   3    1.36    1.12
 -11  -2   3    1.56    1.11
 -10  -2   3    7.61    1.27
  -9  -2   3   31.19    2.02
  -8  -2   3   36.63    1.87
  -7  -2   3   32.35    1.36
  -6  -2   3  205.07   13.59
  -5  -2   3   40.26    1.65
  -4  -2   3    0.20    0.46
  -3  -2   3    9.02    0.68
  -2  -2   3  105.93    1.29
  -1  -2   3    5.64    0.50
   0  -2   3   62.42    1.55
   1  -2   3  235.33    3.38
   2  -2   3  159.69    2.71
   3  -2   3   88.88    2.06
 -17  -1   3   -1.39    2.09
 -16  -1   3    6.56    2.22
 -15  -1   3    0.30    1.66
 -14  -1   3    1.16    1.27
 -13  -1   3    3.02    1.16
 -12  -1   3   72.22    3.22
 -11  -1   3   -0.11    0.85
 -10  -1   3    0.22    0.72
  -9  -1   3   15.74    1.34
  -8  -1   3    1.90    0.68
  -7  -1   3  351.36    2.70
  -6  -1   3   98.48    1.13
  -5  -1   3   93.99    1.13
  -4  -1   3  176.92    2.74
  -3  -1   3  108.08    1.89
  -2  -1   3  237.70    2.62
  -1  -1   3 1465.72   21.53
   0  -1   3    3.59    0.42
   1  -1   3  272.15    3.17
   2  -1   3   23.18    0.79
 -17   0   3   -0.38    1.77
 -16   0   3    0.31    1.37
 -15   0   3    0.05    1.15
 -14   0   3   -0.06    1.07
 -13   0   3    0.34    1.02
 -12   0   3   -0.55    0.97
 -11   0   3    0.74    0.91
 -10   0   3    0.07    0.75
  -9   0   3    0.61    0.78
  -8   0   3    0.22    0.29
  -7   0   3   -0.16    0.25
  -6   0   3    0.10    0.20
  -5   0   3    0.11    0.17
  -4   0   3    0.00    0.13
  -3   0   3    0.13    0.25
  -2   0   3    0.62    0.27
  -1   0   3    0.27    0.11
   0   0   3    0.01    0.10
 -17   1   3   -0.23    1.53
 -16   1   3    6.13    1.88
 -15   1   3    1.22    1.24
 -14   1   3    0.98    1.04
 -13   1   3    3.67    1.09
 -12   1   3   61.42    2.69
 -11   1   3    0.50    0.75
 -10   1   3    0.59    0.70
  -9   1   3   14.78    0.78
  -8   1   3    1.75    0.37
  -7   1   3  364.54   11.80
  -6   1   3   93.15    3.05
  -5   1   3   81.67    3.92
  -4   1   3  196.01    6.76
  -3   1   3   98.46    2.08
  -2   1   3  215.73    2.74
  -1   1   3 1566.34    7.51
   0   1   3    4.63    0.38
 -17   2   3    1.18    1.31
 -16   2   3    2.63    1.28
 -15   2   3    0.25    1.03
 -14   2   3    0.10    0.86
 -13   2   3    1.38    0.85
 -12   2   3    1.78    0.83
 -11   2   3    0.85    0.77
 -10   2   3    5.16    0.59
  -9   2   3   22.05    0.92
  -8   2   3   32.62    1.40
  -7   2   3   25.67    1.27
  -6   2   3  169.10    8.33
  -5   2   3   38.36    1.09
  -4   2   3    0.13    0.31
  -3   2   3    7.69    0.49
  -2   2   3  116.06    3.21
  -1   2   3    7.14    0.45
   0   2   3   76.07    1.40
   1   2   3  255.01    3.63
   2   2   3  163.05    2.67
 -14   3   3    0.41    0.88
 -13   3   3   -0.09    0.75
 -12   3   3    0.05    0.74
 -11   3   3    7.50    0.80
 -10   3   3   24.10    1.13
  -9   3   3   -0.32    0.41
  -8   3   3   20.20    0.97
  -7   3   3    6.29    0.65
  -6   3   3    3.58    0.54
  -5   3   3   26.72    0.99
  -4   3   3  105.64    2.62
  -3   3   3   28.85    1.30
  -2   3   3   29.25    1.00
  -1   3   3  399.73    5.68
   0   3   3  132.34    2.95
   1   3   3    6.95    0.69
   2   3   3   15.64    0.96
   3   3   3   10.01    0.76
   4   3   3    8.22    0.66
 -12   4   3   -0.18    0.89
 -11   4   3    0.50    0.91
 -10   4   3    6.26    1.23
  -9   4   3   -0.22    0.71
  -8   4   3   26.35    1.76
  -7   4   3    0.23    0.38
  -6   4   3    8.71    0.74
  -5   4   3    4.39    0.55
  -4   4   3    0.80    0.36
  -3   4   3   28.96    2.83
  -2   4   3   -0.16    0.27
  -1   4   3   10.81    1.11
   0   4   3    0.34    0.54
   1   4   3    7.08    0.86
   2   4   3    2.45    0.58
   3   4   3   16.53    0.91
   4   4   3   19.35    1.01
   5   4   3   10.61    0.76
 -12   5   3    0.41    0.87
 -11   5   3    0.78    0.81
 -10   5   3    1.87    0.87
  -9   5   3    0.46    0.74
  -8   5   3    0.78    0.89
  -7   5   3    0.56    0.74
  -6   5   3   -0.29    0.69
  -5   5   3   -0.15    0.79
  -4   5   3    7.61    1.33
  -3   5   3   27.42    2.15
  -2   5   3    6.37    1.21
  -1   5   3    0.50    0.78
   0   5   3   19.20    1.78
   1   5   3   13.60    1.31
   2   5   3   37.67    2.03
   3   5   3   10.32    1.06
   4   5   3    7.66    0.84
   5   5   3    7.17    0.76
  -9   6   3    0.73    0.97
  -8   6   3    0.45    0.86
  -7   6   3    0.56    0.82
  -6   6   3   -0.51    0.75
  -5   6   3    0.65    0.87
  -4   6   3   -0.31    0.83
  -3   6   3    9.39    1.77
  -2   6   3    0.34    1.12
  -1   6   3    2.10    1.23
   0   6   3    5.48    1.30
   1   6   3    6.30    1.17
   2   6   3    4.41    1.15
   3   6   3    0.25    0.58
   4   6   3    0.27    0.64
   5   6   3    1.57    0.60
  -2   7   3    1.84    1.86
  -1   7   3    1.31    1.56
   0   7   3    0.93    1.50
   1   7   3    0.20    1.47
   2   7   3    4.02    1.41
   3   7   3    0.79    0.98
   4   7   3    0.86    1.08
 -10  -6   4    2.89    2.46
  -9  -6   4    1.23    2.19
  -8  -6   4    1.35    2.12
  -7  -6   4    3.38    2.13
  -8  -5   4    1.50    1.68
  -7  -5   4    2.64    1.61
  -6  -5   4    0.56    1.32
  -5  -5   4   15.01    1.98
  -4  -5   4    7.59    1.44
  -3  -5   4   26.67    2.09
  -2  -5   4   15.67    1.48
  -1  -5   4   26.93    1.78
   0  -5   4    2.76    0.79
   1  -5   4    3.61    0.84
 -14  -4   4   -0.25    1.36
 -13  -4   4    0.54    1.33
 -12  -4   4    0.47    1.23
 -11  -4   4   -0.51    1.10
 -10  -4   4   -0.54    0.97
  -9  -4   4   -0.06    0.90
  -8  -4   4    2.99    0.95
  -7  -4   4   -0.28    0.73
  -6  -4   4    6.26    0.83
  -5  -4   4    4.70    1.18
  -4  -4   4    0.13    0.64
  -3  -4   4    5.48    0.89
  -2  -4   4   14.45    1.22
  -1  -4   4   10.70    0.97
   0  -4   4   19.01    1.17
   1  -4   4    3.87    0.71
   2  -4   4    4.64    0.76
   3  -4   4   90.81    2.77
   4  -4   4    5.12    0.94
 -15  -3   4    1.61    1.51
 -14  -3   4    0.20    1.27
 -13  -3   4    3.20    1.38
 -12  -3   4    0.33    1.13
 -11  -3   4    0.88    1.05
 -10  -3   4    0.20    0.93
  -9  -3   4    2.42    0.91
  -8  -3   4   -0.88    0.60
  -7  -3   4    7.18    0.93
  -6  -3   4   18.10    1.20
  -5  -3   4    2.34    0.64
  -4  -3   4   23.21    0.93
  -3  -3   4    0.44    0.31
  -2  -3   4   50.16    1.33
  -1  -3   4    2.22    0.27
   0  -3   4   24.77    1.24
   1  -3   4   13.06    0.97
   2  -3   4  146.64    3.22
   3  -3   4   28.93    1.41
   4  -3   4   52.42    2.00
 -16  -2   4    0.64    1.55
 -15  -2   4    1.72    1.24
 -14  -2   4    3.09    1.27
 -13  -2   4   15.02    1.94
 -12  -2   4    1.18    1.07
 -11  -2   4   76.23    3.30
 -10  -2   4  115.92    3.72
  -9  -2   4   51.67    2.39
  -8  -2   4  167.59    3.89
  -7  -2   4   68.42    2.31
  -6  -2   4  175.81    3.50
  -5  -2   4 1288.80   10.42
  -4  -2   4    8.21    0.65
  -3  -2   4  640.11    5.92
  -2  -2   4   20.78    0.58
  -1  -2   4    1.15    0.19
   0  -2   4  292.55    3.87
   1  -2   4   29.89    1.27
   2  -2   4   16.50    0.98
   3  -2   4   57.12    1.79
 -17  -1   4    0.77    1.87
 -16  -1   4    2.57    2.02
 -15  -1   4    3.72    1.44
 -14  -1   4    0.00    1.00
 -13  -1   4   25.69    2.31
 -12  -1   4   12.11    1.65
 -11  -1   4    1.88    0.89
 -10  -1   4   24.26    1.65
  -9  -1   4    1.52    0.73
  -8  -1   4   18.24    1.31
  -7  -1   4  491.23    6.25
  -6  -1   4   12.80    0.99
  -5  -1   4  181.23    3.10
  -4  -1   4   21.19    0.98
  -3  -1   4  135.51    2.31
  -2  -1   4 1946.21   33.06
  -1  -1   4  703.75   16.07
   0  -1   4  174.83    2.57
   1  -1   4  580.89    5.37
   2  -1   4   15.89    0.76
 -17   0   4    0.18    1.61
 -16   0   4    1.65    1.51
 -15   0   4    0.54    1.25
 -14   0   4   35.38    2.57
 -13   0   4   25.03    1.97
 -12   0   4    0.42    0.81
 -11   0   4   50.65    2.38
 -10   0   4    9.09    1.16
  -9   0   4   51.12    2.22
  -8   0   4   46.81    0.94
  -7   0   4  107.52    2.09
  -6   0   4   14.86    0.45
  -5   0   4   83.05    1.03
  -4   0   4   12.37    0.60
  -3   0   4  182.19    2.61
  -2   0   4    3.63    0.44
  -1   0   4  972.09    4.93
   0   0   4 1109.95    7.61
 -17   1   4    0.71    1.34
 -16   1   4    3.68    1.54
 -15   1   4    4.36    1.33
 -14   1   4   -0.05    0.96
 -13   1   4   20.87    1.86
 -12   1   4   13.43    1.59
 -11   1   4    1.67    0.90
 -10   1   4   27.87    1.83
  -9   1   4    2.17    0.38
  -8   1   4   17.04    0.69
  -7   1   4  460.38   11.10
  -6   1   4   13.42    0.84
  -5   1   4  161.44   10.54
  -4   1   4   20.40    0.85
  -3   1   4  117.00    2.00
  -2   1   4 1665.62   36.75
  -1   1   4  751.29    8.77
   0   1   4  241.59   12.29
 -17   2   4    0.39    1.25
 -16   2   4    0.27    1.08
 -15   2   4    2.10    0.98
 -14   2   4    2.17    0.92
 -13   2   4   11.13    1.26
 -12   2   4    0.80    0.74
 -11   2   4   67.08    2.62
 -10   2   4   98.49    2.02
  -9   2   4   41.43    1.52
  -8   2   4  154.52    7.31
  -7   2   4   74.91    1.64
  -6   2   4  173.18    2.46
  -5   2   4 1302.13    7.50
  -4   2   4    8.77    0.56
  -3   2   4  693.65    4.72
  -2   2   4   23.39    0.75
  -1   2   4    1.74    0.33
   0   2   4  349.29    3.27
   1   2   4   31.43    1.26
   2   2   4   14.86    0.87
 -15   3   4    2.12    1.16
 -14   3   4    0.24    1.04
 -13   3   4    2.46    1.12
 -12   3   4    0.70    0.99
 -11   3   4    1.23    0.60
 -10   3   4    0.12    0.53
  -9   3   4    2.21    0.60
  -8   3   4    0.44    0.43
  -7   3   4    6.39    0.58
  -6   3   4   17.48    0.87
  -5   3   4    2.07    0.42
  -4   3   4   20.71    0.89
  -3   3   4    0.71    0.33
  -2   3   4   66.91    1.50
  -1   3   4    3.45    0.45
   0   3   4   25.06    1.26
   1   3   4   12.13    0.92
   2   3   4   83.30    1.80
   3   3   4   19.79    0.95
 -11   4   4   -0.50    0.59
 -10   4   4    0.03    0.71
  -9   4   4    0.04    0.69
  -8   4   4    2.64    0.58
  -7   4   4   -0.40    0.39
  -6   4   4    4.80    0.63
  -5   4   4    2.92    0.52
  -4   4   4    0.06    0.36
  -3   4   4    5.92    0.60
  -2   4   4   14.27    0.81
  -1   4   4   14.18    1.27
   0   4   4   22.19    1.41
   1   4   4    2.93    0.59
   2   4   4    3.88    0.67
   3   4   4   60.22    1.92
   4   4   4    3.88    0.55
 -12   5   4    0.18    0.80
 -11   5   4    0.44    0.80
 -10   5   4    3.02    0.99
  -9   5   4    3.03    0.97
  -8   5   4    0.56    0.84
  -7   5   4    1.43    0.86
  -6   5   4    0.27    0.78
  -5   5   4    8.65    1.35
  -4   5   4    5.17    1.16
  -3   5   4   25.09    2.01
  -2   5   4   18.42    1.80
  -1   5   4   30.83    2.16
   0   5   4    3.11    0.87
   1   5   4    3.42    0.87
   2   5   4   24.13    1.56
   3   5   4    2.63    0.58
   4   5   4    0.66    0.40
   5   5   4   24.69    1.26
  -9   6   4    0.09    0.89
  -8   6   4    0.83    0.88
  -7   6   4    1.62    0.94
  -6   6   4    0.57    0.87
  -5   6   4    0.48    0.86
  -4   6   4    1.92    1.03
  -3   6   4    2.67    1.44
  -2   6   4    4.84    1.59
  -1   6   4    5.38    1.39
   0   6   4    0.57    0.88
   1   6   4    0.12    0.94
   2   6   4    2.85    0.89
   3   6   4    0.30    0.68
   4   6   4    0.33    0.54
   5   6   4    0.46    0.53
  -1   7   4    1.22    1.40
   0   7   4    2.16    1.67
   1   7   4    3.10    1.47
   2   7   4    1.10    0.95
   3   7   4    1.36    1.16
  -9  -6   5   -0.65    1.95
  -8  -6   5    3.21    2.18
  -7  -6   5    1.97    1.88
  -6  -6   5    2.03    1.82
  -5  -6   5   19.52    2.76
  -9  -5   5    1.36    1.75
  -8  -5   5    2.72    1.79
  -7  -5   5    5.08    1.87
  -6  -5   5    1.33    1.21
  -5  -5   5    0.32    1.07
  -4  -5   5    0.61    1.05
  -3  -5   5   21.89    1.84
  -2  -5   5    1.09    0.79
  -1  -5   5   32.59    1.84
   0  -5   5    8.88    1.14
   1  -5   5    0.22    0.66
   2  -5   5    3.15    0.85
 -14  -4   5    3.64    1.63
 -13  -4   5   -0.28    1.17
 -12  -4   5   -0.65    1.21
 -11  -4   5    3.35    1.38
 -10  -4   5    0.02    0.89
  -9  -4   5    0.94    0.95
  -8  -4   5    0.79    0.77
  -6  -4   5   62.82    3.25
  -5  -4   5    0.17    0.78
  -4  -4   5   64.01    2.76
  -3  -4   5    0.47    0.61
  -2  -4   5   16.56    1.26
  -1  -4   5    5.10    0.71
   0  -4   5   15.08    1.13
   1  -4   5    6.32    0.86
   2  -4   5    7.42    0.97
   3  -4   5   26.32    1.57
   4  -4   5    0.76    0.72
 -16  -3   5    2.71    2.01
 -15  -3   5    0.17    1.24
 -14  -3   5   -0.28    1.05
 -13  -3   5   16.06    2.07
 -12  -3   5   21.64    2.22
 -11  -3   5    1.24    0.99
 -10  -3   5   28.62    2.09
  -9  -3   5   44.20    2.27
  -8  -3   5   -0.38    0.53
  -7  -3   5    0.58    0.64
  -6  -3   5   15.45    1.16
  -5  -3   5   10.82    0.71
  -4  -3   5   19.97    0.79
  -3  -3   5   37.86    0.96
  -2  -3   5   23.91    0.69
  -1  -3   5    3.00    0.53
   0  -3   5    0.71    0.35
   1  -3   5    1.19    0.44
   2  -3   5    1.88    0.56
   3  -3   5    4.34    0.68
   4  -3   5   48.64    2.06
 -16  -2   5    1.31    1.35
 -15  -2   5   -0.95    1.18
 -14  -2   5    4.05    1.41
 -13  -2   5   -0.05    0.88
 -12  -2   5   21.74    1.93
 -11  -2   5   29.61    2.11
 -10  -2   5    2.15    0.91
  -9  -2   5    8.46    1.07
  -8  -2   5    8.90    1.02
  -7  -2   5   -0.20    0.56
  -6  -2   5    0.86    0.52
  -5  -2   5    1.02    0.63
  -4  -2   5   14.55    0.88
  -3  -2   5    0.20    0.28
  -2  -2   5  193.78    8.95
  -1  -2   5    3.29    0.29
   0  -2   5   36.39    1.29
   1  -2   5  383.60    4.92
   2  -2   5    0.03    0.39
   3  -2   5   43.54    1.64
 -17  -1   5    0.59    1.60
 -16  -1   5   -0.30    0.97
 -15  -1   5   -0.12    0.87
 -14  -1   5    2.23    1.11
 -13  -1   5    8.95    1.53
 -12  -1   5   13.40    1.63
 -11  -1   5    0.34    0.83
 -10  -1   5    0.31    0.77
  -9  -1   5   26.34    1.72
  -8  -1   5   23.68    1.53
  -7  -1   5  104.59    2.87
  -6  -1   5   -0.24    0.54
  -5  -1   5   16.55    1.05
  -4  -1   5   67.50    1.81
  -3  -1   5  374.63   21.02
  -2  -1   5  758.07   19.80
  -1  -1   5    8.63    0.33
   0  -1   5  109.98    3.76
   1  -1   5    4.39    0.47
   2  -1   5  118.47    2.21
 -17   0   5   -0.18    1.65
 -16   0   5    0.85    1.40
 -15   0   5   -0.35    1.06
 -14   0   5    1.48    1.13
 -13   0   5    1.81    1.09
 -12   0   5   -0.78    0.83
 -10   0   5   -0.69    0.64
  -9   0   5    0.03    0.68
  -8   0   5    0.13    0.61
  -7   0   5    0.68    0.28
  -6   0   5    0.34    0.35
  -5   0   5    0.12    0.31
  -4   0   5    0.08    0.42
  -3   0   5   -0.04    0.34
  -2   0   5    0.08    0.17
  -1   0   5    0.18    0.18
   0   0   5    0.11    0.17
 -17   1   5    0.27    1.23
 -16   1   5    0.69    1.16
 -15   1   5    0.07    0.99
 -14   1   5    1.37    0.91
 -13   1   5    6.40    1.14
 -12   1   5   12.00    1.36
 -11   1   5    0.83    0.76
 -10   1   5    0.01    0.64
  -9   1   5   23.74    0.83
  -8   1   5   20.97    0.83
  -7   1   5   86.50    2.30
  -6   1   5    0.07    0.29
  -5   1   5   15.74    0.61
  -4   1   5   65.83    1.23
  -3   1   5  395.19   11.82
  -2   1   5  761.16    5.97
  -1   1   5   11.59    0.82
   0   1   5  103.08    2.29
 -17   2   5    2.63    1.49
 -16   2   5    0.38    1.08
 -15   2   5   -0.21    0.87
 -14   2   5    3.29    1.00
 -13   2   5    0.26    0.74
 -12   2   5   18.73    1.59
 -11   2   5   25.29    1.77
 -10   2   5    1.29    0.52
  -9   2   5    8.34    0.67
  -8   2   5    8.11    0.61
  -7   2   5    0.31    0.33
  -6   2   5    0.96    0.40
  -5   2   5    1.04    0.44
  -4   2   5   13.03    0.66
  -3   2   5    0.19    0.33
  -2   2   5  202.79    6.23
  -1   2   5    4.13    0.44
   0   2   5   39.31    1.94
   1   2   5  390.23    4.63
 -16   3   5    2.73    1.60
 -15   3   5    0.03    1.13
 -14   3   5   -0.14    1.09
 -13   3   5   11.73    1.49
 -12   3   5   16.51    1.59
 -11   3   5    2.07    0.91
 -10   3   5   23.52    1.11
  -9   3   5   41.75    1.41
  -8   3   5    0.10    0.41
  -7   3   5    0.48    0.41
  -6   3   5   13.78    0.81
  -5   3   5   10.68    0.71
  -4   3   5   21.33    0.94
  -3   3   5   38.37    1.14
  -2   3   5   28.12    1.03
  -1   3   5    3.18    0.42
   0   3   5    0.74    0.47
   1   3   5    0.79    0.31
   2   3   5    1.45    0.42
 -11   4   5    1.89    0.79
 -10   4   5    0.19    0.48
  -9   4   5    0.64    0.49
  -8   4   5    1.16    0.52
  -7   4   5    7.71    0.77
  -6   4   5   39.03    1.43
  -5   4   5    0.13    0.41
  -4   4   5   50.37    2.66
  -3   4   5    0.35    0.37
  -2   4   5   19.31    0.95
  -1   4   5    5.59    0.86
   0   4   5   16.15    1.20
   1   4   5    4.21    0.69
   2   4   5    5.24    0.62
   3   4   5   17.71    1.00
 -12   5   5    2.22    1.04
 -11   5   5    1.42    0.97
 -10   5   5    0.08    0.71
  -9   5   5    1.04    0.90
  -8   5   5    1.25    0.84
  -7   5   5    3.48    1.01
  -6   5   5    1.09    0.83
  -5   5   5    0.32    0.77
  -4   5   5    0.14    0.77
  -3   5   5   21.87    1.94
  -2   5   5    0.67    0.91
  -1   5   5   36.92    2.18
   0   5   5   10.27    1.16
   1   5   5    0.16    0.58
   2   5   5    1.56    0.53
   3   5   5   12.86    1.01
   4   5   5    0.35    0.40
  -9   6   5    0.07    0.90
  -8   6   5    1.85    0.98
  -7   6   5    0.64    0.88
  -6   6   5    1.08    0.99
  -5   6   5   14.62    1.86
  -4   6   5    8.99    1.57
  -3   6   5    5.37    1.59
  -1   6   5    0.36    0.88
   0   6   5    4.78    1.30
   1   6   5   25.11    1.89
   2   6   5    0.52    0.61
   3   6   5    7.63    1.04
   4   6   5    0.24    0.63
   0   7   5    0.53    1.40
   1   7   5    1.35    1.00
   2   7   5   -0.15    1.23
  -9  -6   6    2.15    2.09
  -8  -6   6   -0.93    2.18
  -7  -6   6    0.08    1.63
  -6  -6   6    2.93    1.73
  -5  -6   6    5.43    1.78
  -4  -6   6    0.88    1.29
 -11  -5   6    1.73    1.95
 -10  -5   6    1.02    1.94
  -9  -5   6    0.69    1.64
  -8  -5   6   -0.32    1.49
  -7  -5   6   -0.41    1.27
  -6  -5   6    7.00    1.76
  -5  -5   6    0.95    1.09
  -4  -5   6    2.80    1.10
  -3  -5   6    0.14    0.83
  -2  -5   6   22.17    1.71
  -1  -5   6    1.59    0.74
   0  -5   6   11.47    1.27
   1  -5   6   -0.17    0.55
   2  -5   6    3.43    0.83
   3  -5   6    1.59    0.83
 -14  -4   6    4.71    1.47
 -13  -4   6    1.10    1.35
 -12  -4   6    1.41    1.16
 -11  -4   6    0.36    1.06
 -10  -4   6    8.40    1.39
  -9  -4   6   -0.27    0.76
  -7  -4   6   31.04    2.59
  -6  -4   6    2.89    1.12
  -5  -4   6   61.03    2.97
  -4  -4   6    1.93    0.72
  -3  -4   6    0.97    0.59
  -2  -4   6    4.88    0.76
  -1  -4   6   -0.06    0.38
   0  -4   6    2.93    0.59
   1  -4   6    1.49    0.56
   2  -4   6   48.60    2.15
   3  -4   6   -0.07    0.48
   4  -4   6    8.78    1.19
 -16  -3   6    2.09    1.66
 -15  -3   6    8.12    1.96
 -14  -3   6    2.86    1.47
 -13  -3   6    0.44    0.95
 -12  -3   6    5.40    1.31
 -11  -3   6    1.45    0.98
 -10  -3   6   11.35    1.38
  -9  -3   6    4.62    0.98
  -8  -3   6    3.35    0.75
  -7  -3   6   31.61    1.58
  -6  -3   6    4.21    0.70
  -5  -3   6   53.23    1.41
  -4  -3   6   28.74    0.95
  -3  -3   6    0.38    0.28
  -2  -3   6   12.37    0.95
  -1  -3   6   11.56    0.85
   0  -3   6    4.99    0.66
   1  -3   6    5.70    0.71
   2  -3   6   18.28    1.19
   3  -3   6   10.19    0.95
   4  -3   6    0.23    0.48
 -16  -2   6   -1.15    1.07
 -15  -2   6    0.15    1.14
 -14  -2   6   -0.22    1.10
 -13  -2   6   -0.21    0.91
 -12  -2   6    0.15    0.94
 -11  -2   6    0.07    0.78
 -10  -2   6    0.74    0.72
  -9  -2   6    0.13    0.56
  -8  -2   6   13.36    1.12
  -7  -2   6    2.56    0.62
  -6  -2   6   44.77    1.64
  -5  -2   6   27.50    1.24
  -4  -2   6  480.38   20.62
  -3  -2   6    7.26    0.59
  -2  -2   6   24.26    0.86
  -1  -2   6  190.70    1.60
   0  -2   6    2.78    0.52
   1  -2   6   18.79    1.07
   2  -2   6   21.40    1.21
   3  -2   6   10.64    0.93
 -17  -1   6    1.28    1.32
 -16  -1   6    5.23    1.44
 -15  -1   6   -0.70    0.72
 -14  -1   6    5.62    1.18
 -13  -1   6    1.38    0.90
 -12  -1   6   46.75    2.56
 -11  -1   6    1.79    0.86
 -10  -1   6   17.97    1.58
  -9  -1   6   98.33    3.12
  -8  -1   6   60.22    2.27
  -7  -1   6   58.12    2.10
  -6  -1   6  102.56    2.50
  -5  -1   6    4.13    0.70
  -4  -1   6   12.71    0.89
  -3  -1   6  429.00   21.04
  -2  -1   6   25.45    0.64
  -1  -1   6    7.05    0.32
   0  -1   6  118.04    1.95
   1  -1   6   38.78    1.28
   2  -1   6  212.19    3.22
 -17   0   6    6.86    2.02
 -16   0   6    1.04    1.64
 -15   0   6    5.94    1.52
 -14   0   6    5.39    1.38
 -13   0   6   26.88    2.00
 -12   0   6    0.12    0.82
 -11   0   6  140.93    3.95
 -10   0   6    1.73    0.76
  -9   0   6   -0.71    0.57
  -8   0   6   30.21    1.75
  -7   0   6    1.00    0.38
  -6   0   6  197.43    3.56
  -5   0   6  335.62    4.57
  -4   0   6   25.30    1.17
  -3   0   6  284.24   15.36
  -2   0   6  284.61    2.31
  -1   0   6   26.25    0.65
   0   0   6  327.95    5.65
 -17   1   6    1.45    1.33
 -16   1   6    3.13    1.23
 -15   1   6    0.18    0.87
 -14   1   6    4.37    1.04
 -13   1   6    0.97    0.80
 -12   1   6   42.60    2.21
 -11   1   6    1.88    0.78
 -10   1   6   15.92    1.39
  -9   1   6  101.01    3.08
  -8   1   6   56.51    1.24
  -7   1   6   56.82    1.30
  -6   1   6  110.23    1.71
  -5   1   6    4.73    0.46
  -4   1   6   13.02    0.63
  -3   1   6  482.11    3.68
  -2   1   6   25.11    1.17
  -1   1   6    7.69    0.62
   0   1   6  123.35    2.66
 -17   2   6    0.81    1.37
 -16   2   6    0.31    1.22
 -15   2   6    0.73    1.13
 -14   2   6    0.27    0.99
 -13   2   6    0.04    0.81
 -12   2   6    0.53    0.82
 -11   2   6    0.56    0.80
 -10   2   6    0.64    0.72
  -9   2   6    0.06    0.36
  -8   2   6   15.97    0.82
  -7   2   6    2.88    0.46
  -6   2   6   49.20    1.28
  -5   2   6   28.72    0.99
  -4   2   6  509.82    7.38
  -3   2   6    6.65    0.52
  -2   2   6   23.11    0.98
  -1   2   6  203.82    4.53
   0   2   6    3.58    0.42
 -16   3   6    0.17    1.28
 -15   3   6    4.82    1.48
 -14   3   6    2.43    1.06
 -13   3   6    0.33    1.01
 -12   3   6    5.77    1.26
 -11   3   6    0.40    0.76
 -10   3   6    8.76    0.78
  -9   3   6    3.88    0.63
  -8   3   6    4.25    0.59
  -7   3   6   30.49    1.21
  -6   3   6    6.07    0.60
  -5   3   6   53.77    1.49
  -4   3   6   29.19    1.05
  -3   3   6    0.49    0.35
  -2   3   6   13.92    0.73
  -1   3   6   15.46    0.79
   0   3   6    4.45    0.55
   1   3   6    4.89    0.65
   2   3   6   15.14    0.94
 -11   4   6    0.71    0.58
 -10   4   6    8.54    0.88
  -9   4   6    0.18    0.48
  -8   4   6    1.30    0.54
  -7   4   6   19.27    1.09
  -6   4   6    1.69    0.47
  -5   4   6   44.97    2.53
  -4   4   6    2.11    0.47
  -3   4   6    1.89    0.47
  -2   4   6    6.37    0.61
  -1   4   6   -0.04    0.49
   0   4   6    3.14    0.65
   1   4   6    1.42    0.40
   2   4   6   32.17    1.43
   3   4   6    0.76    0.37
 -11   5   6    0.30    0.74
 -10   5   6    1.40    0.81
  -9   5   6    0.81    0.78
  -8   5   6    0.00    0.72
  -7   5   6    1.27    0.86
  -6   5   6    4.44    1.07
  -5   5   6    0.30    0.78
  -4   5   6    2.97    1.00
  -3   5   6   -0.01    0.46
  -2   5   6   19.31    1.64
  -1   5   6    1.24    0.73
   0   5   6   11.89    1.27
   1   5   6    0.11    0.39
   2   5   6    1.76    0.62
   3   5   6    1.07    0.47
  -9   6   6    0.50    0.97
  -8   6   6   -0.32    0.81
  -7   6   6    0.77    0.90
  -6   6   6    2.03    1.08
  -5   6   6    4.77    1.35
  -4   6   6    1.85    1.01
  -3   6   6    0.59    0.94
  -2   6   6    1.35    1.04
  -1   6   6   -0.59    0.97
   0   6   6    0.35    0.89
   1   6   6    0.89    0.62
   2   6   6    0.19    0.69
   3   6   6    0.67    0.59
  -9  -6   7   -0.19    2.21
  -8  -6   7    0.32    1.82
  -7  -6   7    4.99    2.15
  -6  -6   7    0.50    1.50
  -5  -6   7    5.12    1.73
  -4  -6   7    3.83    1.43
  -3  -6   7   -0.32    0.89
 -12  -5   7    2.86    2.35
 -11  -5   7    1.45    1.70
 -10  -5   7    4.71    2.10
  -9  -5   7    0.22    1.52
  -8  -5   7    3.18    1.74
  -7  -5   7    7.85    1.90
  -6  -5   7   17.94    2.23
  -5  -5   7    0.68    1.12
  -4  -5   7   20.02    1.96
  -3  -5   7    3.95    1.02
  -2  -5   7    2.50    0.88
  -1  -5   7   12.99    1.29
   0  -5   7   16.77    1.42
   1  -5   7    0.43    0.60
   2  -5   7    0.83    0.63
   3  -5   7    3.79    0.96
   4  -5   7   -0.33    0.91
 -14  -4   7    0.60    1.31
 -13  -4   7    3.66    1.25
 -12  -4   7   -0.57    0.86
 -11  -4   7   -0.39    0.88
  -8  -4   7    1.35    1.19
  -7  -4   7    8.71    1.60
  -6  -4   7    9.74    1.58
  -5  -4   7    3.14    1.08
  -4  -4   7   21.33    1.77
  -3  -4   7   30.67    1.77
  -2  -4   7    9.33    0.96
  -1  -4   7    3.08    0.61
   0  -4   7    2.34    0.63
   1  -4   7   10.86    1.04
   2  -4   7    0.20    0.48
   3  -4   7    7.78    1.01
   4  -4   7    3.43    0.88
 -16  -3   7   -0.16    1.39
 -15  -3   7    9.26    1.90
 -14  -3   7    2.99    1.30
 -13  -3   7   -0.87    0.98
 -12  -3   7    7.32    1.39
 -11  -3   7    6.16    1.17
 -10  -3   7   11.07    1.24
  -9  -3   7    2.46    0.76
  -8  -3   7    9.03    1.00
  -7  -3   7   11.56    1.00
  -6  -3   7   15.20    0.85
  -5  -3   7    1.14    0.41
  -4  -3   7   28.17    0.97
  -3  -3   7   99.89    2.85
  -2  -3   7    0.05    0.37
  -1  -3   7   29.05    1.40
   0  -3   7   13.54    0.98
   1  -3   7    1.41    0.48
   2  -3   7    0.52    0.44
   3  -3   7    5.72    0.78
   4  -3   7    7.56    0.96
 -16  -2   7    0.63    1.05
 -15  -2   7    1.21    1.00
 -14  -2   7    0.74    0.97
 -13  -2   7    2.73    1.09
 -12  -2   7    0.24    0.83
 -11  -2   7    0.28    0.84
 -10  -2   7    2.70    0.83
  -9  -2   7   12.23    1.23
  -8  -2   7    0.34    0.58
  -7  -2   7   16.88    1.20
  -6  -2   7   54.17    1.93
  -5  -2   7    9.06    0.61
  -4  -2   7   11.63    0.72
  -3  -2   7    1.19    0.33
  -2  -2   7  195.92    5.60
  -1  -2   7   26.50    0.52
   0  -2   7   10.42    0.85
   1  -2   7   69.22    2.03
   2  -2   7  420.54    5.64
   3  -2   7   41.81    1.78
 -17  -1   7    0.77    1.18
 -16  -1   7    2.20    1.07
 -15  -1   7    2.21    1.03
 -14  -1   7    0.35    0.84
 -13  -1   7   13.62    1.59
 -12  -1   7   46.49    2.48
 -11  -1   7    3.14    0.84
 -10  -1   7    2.13    0.73
  -9  -1   7   12.26    1.19
  -8  -1   7    3.32    0.79
  -7  -1   7   79.86    2.49
  -6  -1   7  374.46    5.22
  -5  -1   7    0.56    0.53
  -4  -1   7    8.89    0.54
  -3  -1   7   11.91    0.55
  -2  -1   7   39.41    0.81
  -1  -1   7   47.23    0.85
   0  -1   7  213.58    4.74
   1  -1   7   11.05    0.82
   2  -1   7  112.25    2.44
 -17   0   7    0.28    1.37
 -16   0   7   -0.08    1.24
 -15   0   7    1.97    1.28
 -14   0   7    2.52    1.29
 -13   0   7    1.46    1.04
 -12   0   7    0.37    0.91
 -11   0   7    1.06    0.90
 -10   0   7   -0.18    0.72
  -9   0   7    0.24    0.62
  -8   0   7    0.21    0.56
  -7   0   7    0.40    0.59
  -6   0   7   -0.04    0.50
  -5   0   7    0.48    0.54
  -4   0   7   -0.23    0.24
  -3   0   7    0.01    0.20
  -2   0   7    0.11    0.19
  -1   0   7   -0.04    0.18
   0   0   7    0.29    0.20
   1   0   7    0.05    0.22
 -17   1   7    1.61    1.29
 -16   1   7    2.43    1.27
 -15   1   7    0.91    1.03
 -14   1   7    0.36    0.96
 -13   1   7   11.07    1.42
 -12   1   7   46.07    2.39
 -11   1   7    5.81    1.04
 -10   1   7    2.76    0.84
  -9   1   7   12.45    1.23
  -8   1   7    3.69    0.52
  -7   1   7   98.81    2.54
  -6   1   7  402.09    4.33
  -5   1   7    0.12    0.36
  -4   1   7    9.50    0.60
  -3   1   7   14.32    0.57
  -2   1   7   43.85    0.80
  -1   1   7   48.84    1.53
   0   1   7  200.74    3.57
 -17   2   7    0.67    1.31
 -16   2   7    0.75    1.28
 -15   2   7    0.61    1.17
 -14   2   7   -0.06    0.88
 -13   2   7    3.44    1.03
 -12   2   7    1.32    0.87
 -11   2   7    0.12    0.77
 -10   2   7    2.92    0.97
  -9   2   7   11.57    0.75
  -8   2   7   -0.09    0.35
  -7   2   7   16.91    0.83
  -6   2   7   55.98    1.44
  -5   2   7    9.71    0.67
  -4   2   7   12.23    0.70
  -3   2   7    1.48    0.43
  -2   2   7  184.46    2.25
  -1   2   7   37.65    1.09
   0   2   7   11.65    1.06
 -16   3   7    0.24    1.44
 -15   3   7    4.53    1.40
 -14   3   7    2.74    1.22
 -13   3   7    0.45    1.06
 -12   3   7    7.20    1.31
 -11   3   7    5.71    1.12
 -10   3   7   12.12    0.91
  -9   3   7    2.47    0.53
  -8   3   7   11.50    0.81
  -7   3   7   11.60    0.78
  -6   3   7   16.24    0.91
  -5   3   7    0.40    0.40
  -4   3   7   27.38    1.10
  -3   3   7   92.94    1.81
  -2   3   7    0.50    0.36
  -1   3   7   30.37    1.10
   0   3   7   17.17    1.12
   1   3   7    1.69    0.49
 -12   4   7    1.09    1.03
 -11   4   7   -0.19    0.53
 -10   4   7    6.39    0.81
  -9   4   7    2.25    0.61
  -8   4   7    0.93    0.51
  -7   4   7    7.55    0.78
  -6   4   7    7.75    0.75
  -5   4   7    2.80    0.54
  -4   4   7   17.05    0.97
  -3   4   7   28.12    1.17
  -2   4   7   10.82    0.74
  -1   4   7    3.93    0.72
   0   4   7    1.89    0.46
   1   4   7    8.93    0.88
   2   4   7   -0.13    0.35
 -11   5   7   -0.21    0.74
 -10   5   7    1.38    0.84
  -9   5   7    0.81    0.78
  -8   5   7    0.81    0.79
  -7   5   7    4.55    1.13
  -6   5   7   12.55    1.56
  -5   5   7    1.31    0.54
  -4   5   7   14.77    1.03
  -3   5   7    4.43    0.64
  -2   5   7    3.33    0.92
  -1   5   7   14.75    1.43
   0   5   7   13.79    1.17
   1   5   7    0.58    0.57
   2   5   7    0.38    0.41
   3   5   7    2.06    0.58
  -9   6   7    0.41    0.98
  -8   6   7    0.58    1.00
  -7   6   7    4.75    1.25
  -6   6   7   -0.23    0.78
  -5   6   7    4.58    1.22
  -4   6   7    3.39    0.99
  -3   6   7   -0.27    0.66
  -2   6   7    6.85    1.52
  -1   6   7    7.15    1.38
   0   6   7    0.83    0.66
   1   6   7    0.30    0.75
   2   6   7    5.00    0.83
   3   6   7    0.60    0.62
  -9  -6   8    0.69    2.20
  -8  -6   8   13.63    3.10
  -7  -6   8   -0.96    1.41
  -6  -6   8    0.91    1.52
  -5  -6   8   11.22    1.93
  -4  -6   8   -0.05    0.95
  -3  -6   8   -0.12    0.87
  -2  -6   8    2.06    0.96
  -1  -6   8    1.23    0.92
 -12  -5   8    0.11    1.84
 -11  -5   8    5.31    2.25
 -10  -5   8    0.22    1.55
  -9  -5   8   10.31    2.53
  -8  -5   8    3.54    1.64
  -7  -5   8    1.82    1.54
  -6  -5   8    0.69    1.21
  -5  -5   8   16.41    1.99
  -4  -5   8    2.39    1.00
  -3  -5   8    5.12    0.99
  -2  -5   8    0.38    0.62
  -1  -5   8    4.67    0.90
   0  -5   8    9.09    1.14
   1  -5   8    1.09    0.74
   2  -5   8    2.31    0.90
   3  -5   8    6.54    1.15
   4  -5   8    4.36    1.13
 -14  -4   8    1.86    1.29
  -9  -4   8    3.15    1.39
  -8  -4   8    2.10    1.31
  -7  -4   8    6.75    1.60
  -6  -4   8   13.60    1.81
  -5  -4   8   34.52    2.25
  -4  -4   8   21.81    1.68
  -3  -4   8    7.24    0.99
  -2  -4   8   19.08    1.33
  -1  -4   8    0.20    0.41
   0  -4   8    3.10    0.66
   1  -4   8    0.28    0.46
   2  -4   8   31.55    1.69
   3  -4   8    9.22    1.08
   4  -4   8    3.34    0.88
 -16  -3   8    0.31    1.32
 -15  -3   8    0.46    1.06
 -14  -3   8    2.68    1.20
 -13  -3   8    3.51    1.27
 -12  -3   8    1.69    1.00
 -11  -3   8    3.61    1.02
 -10  -3   8    0.77    0.76
  -9  -3   8   21.18    1.58
  -8  -3   8    2.65    0.80
  -7  -3   8    3.08    0.59
  -6  -3   8   20.17    0.98
  -5  -3   8  114.21    1.97
  -4  -3   8   21.43    1.37
  -3  -3   8    3.14    0.64
  -2  -3   8   50.54    1.85
  -1  -3   8   31.97    1.43
   0  -3   8   87.04    2.53
   1  -3   8   31.92    1.54
   2  -3   8   -0.50    0.36
   3  -3   8    3.39    0.68
   4  -3   8    0.94    0.59
 -16  -2   8   -0.20    1.01
 -15  -2   8    0.19    0.86
 -14  -2   8   -0.12    0.80
 -13  -2   8   -0.64    0.67
 -12  -2   8   -0.34    0.64
 -11  -2   8   -0.45    0.60
 -10  -2   8   -0.12    0.55
  -9  -2   8    5.68    0.85
  -8  -2   8    3.56    0.68
  -7  -2   8    1.99    0.61
  -6  -2   8    0.34    0.42
  -5  -2   8    0.36    0.37
  -4  -2   8  112.84    2.16
  -3  -2   8  156.33    3.59
  -2  -2   8  256.71    2.42
  -1  -2   8   85.90    1.05
   0  -2   8    9.42    0.87
   1  -2   8   40.08    1.65
   2  -2   8   88.93    2.40
   3  -2   8    3.81    0.68
 -17  -1   8    1.65    1.33
 -16  -1   8    4.26    1.29
 -15  -1   8   -0.01    0.82
 -14  -1   8    1.52    0.86
 -13  -1   8    0.43    0.75
 -12  -1   8    0.39    0.74
 -11  -1   8    1.62    0.71
 -10  -1   8    3.21    0.79
  -9  -1   8    7.12    0.96
  -8  -1   8    0.37    0.66
  -7  -1   8  251.81    4.60
  -6  -1   8    1.60    0.63
  -5  -1   8   17.28    0.89
  -4  -1   8    0.02    0.25
  -3  -1   8  112.13    1.57
  -2  -1   8   91.00    1.32
  -1  -1   8   29.48    0.74
   0  -1   8  166.20    4.77
   1  -1   8   58.62    1.79
   2  -1   8    7.37    0.77
 -17   0   8    0.40    1.24
 -16   0   8    8.14    1.56
 -15   0   8   21.34    1.99
 -14   0   8   79.77    3.30
 -13   0   8   13.22    1.43
 -12   0   8   27.73    1.86
 -11   0   8   54.45    2.37
 -10   0   8   67.69    2.53
  -9   0   8   10.63    1.08
  -8   0   8  223.87    4.44
  -7   0   8  215.41    3.99
  -6   0   8   56.68    2.04
  -5   0   8  181.79    6.76
  -4   0   8  278.72    8.90
  -3   0   8   92.04    1.45
  -2   0   8  170.81    5.19
  -1   0   8   42.10    0.99
   0   0   8    7.23    0.43
   1   0   8   54.35    1.40
 -17   1   8    0.02    1.22
 -16   1   8    1.60    1.16
 -15   1   8    0.02    0.93
 -14   1   8    2.87    1.04
 -13   1   8    0.05    0.82
 -12   1   8    0.19    0.82
 -11   1   8    2.71    0.89
 -10   1   8    3.69    0.96
  -9   1   8    8.09    1.14
  -8   1   8   -0.24    0.38
  -7   1   8  325.76   15.27
  -6   1   8    2.26    0.45
  -5   1   8   18.72    0.89
  -4   1   8    0.02    0.26
  -3   1   8  129.79    1.87
  -2   1   8   86.09    1.14
  -1   1   8   28.70    1.27
   0   1   8  152.07    3.11
 -16   2   8    0.04    1.11
 -15   2   8    0.24    1.07
 -14   2   8    0.04    0.86
 -13   2   8    0.20    0.81
 -12   2   8   -0.14    0.82
 -11   2   8   -0.17    0.84
 -10   2   8    0.58    0.77
  -9   2   8    6.96    0.64
  -8   2   8    3.72    0.53
  -7   2   8    2.65    0.51
  -6   2   8   -0.25    0.33
  -5   2   8    0.84    0.41
  -4   2   8  122.86    2.15
  -3   2   8  155.90    3.30
  -2   2   8  297.04   10.78
  -1   2   8  104.27    2.81
   0   2   8   10.14    1.06
 -16   3   8    1.09    1.43
 -15   3   8    0.92    1.24
 -14   3   8    2.50    1.16
 -13   3   8    2.57    1.16
 -12   3   8    1.46    0.99
 -11   3   8    4.89    1.22
 -10   3   8    1.04    0.51
  -9   3   8   17.82    1.04
  -8   3   8    2.62    0.53
  -7   3   8    3.45    0.55
  -6   3   8   19.19    1.01
  -5   3   8  106.93    2.16
  -4   3   8   23.39    1.00
  -3   3   8    4.24    0.53
  -2   3   8   56.58    1.42
  -1   3   8   42.97    1.33
   0   3   8   91.84    2.45
 -13   4   8    2.41    1.33
 -12   4   8   -0.12    0.97
 -11   4   8    1.27    0.99
 -10   4   8    0.22    0.56
  -9   4   8    1.61    0.57
  -8   4   8    1.17    0.54
  -7   4   8    4.36    0.68
  -6   4   8    9.31    0.86
  -5   4   8   28.89    1.24
  -4   4   8   17.66    0.98
  -3   4   8    7.43    0.71
  -2   4   8   23.50    1.09
  -1   4   8    0.32    0.34
   0   4   8    3.14    0.64
   1   4   8    0.27    0.41
 -11   5   8    0.79    0.83
 -10   5   8    0.00    0.71
  -9   5   8    6.37    1.20
  -8   5   8    1.82    0.87
  -7   5   8    1.47    0.88
  -6   5   8    0.73    0.58
  -5   5   8   11.43    0.92
  -4   5   8    1.40    0.47
  -3   5   8    4.84    0.70
  -2   5   8    1.31    0.71
  -1   5   8    2.84    0.71
   0   5   8    7.05    1.00
   1   5   8    0.20    0.46
   2   5   8    1.51    0.53
  -9   6   8   -0.28    0.95
  -8   6   8    8.03    1.55
  -7   6   8    0.94    0.96
  -6   6   8    0.08    0.72
  -5   6   8    7.62    1.31
  -4   6   8    0.03    0.73
  -3   6   8    0.34    0.78
  -2   6   8    1.39    1.17
  -1   6   8    0.13    0.67
   0   6   8   -0.46    0.86
   1   6   8   -0.02    0.60
   2   6   8   -0.28    0.66
  -9  -6   9   -0.72    2.23
  -8  -6   9   -0.19    1.95
  -7  -6   9   -0.11    1.44
  -6  -6   9    2.00    1.56
  -5  -6   9   -0.49    1.00
  -4  -6   9   -0.19    0.89
  -3  -6   9    0.20    0.78
  -2  -6   9    0.31    0.87
  -1  -6   9    2.05    0.90
   0  -6   9   -0.30    0.70
 -11  -5   9    1.87    1.97
 -10  -5   9    1.71    1.82
  -9  -5   9    2.84    1.58
  -8  -5   9    1.71    1.64
  -7  -5   9    1.03    1.23
  -6  -5   9    2.24    1.25
  -5  -5   9   -0.39    0.93
  -4  -5   9    0.64    0.80
  -3  -5   9    0.57    0.69
  -2  -5   9    4.07    0.85
  -1  -5   9   11.21    1.23
   0  -5   9   -0.53    0.58
   1  -5   9   19.12    1.58
   2  -5   9   12.50    1.40
   3  -5   9   10.21    1.32
   4  -5   9    5.59    1.21
 -11  -4   9    1.97    1.44
 -10  -4   9   22.00    2.60
  -9  -4   9    2.58    1.35
  -8  -4   9   34.99    2.97
  -7  -4   9   50.32    3.09
  -6  -4   9   12.28    1.59
  -5  -4   9    2.02    0.95
  -4  -4   9   53.25    2.49
  -3  -4   9    0.79    0.56
  -2  -4   9    2.03    0.64
  -1  -4   9    8.56    0.91
   0  -4   9    0.52    0.47
   1  -4   9   -0.29    0.44
   2  -4   9    0.53    0.61
   3  -4   9    2.40    0.72
   4  -4   9    1.11    0.71
 -16  -3   9    5.42    1.67
 -15  -3   9   -0.71    0.92
 -14  -3   9    0.70    0.98
 -13  -3   9    2.71    0.95
 -12  -3   9    0.03    0.73
 -11  -3   9    0.20    0.79
 -10  -3   9    0.60    0.67
  -9  -3   9    0.55    0.68
  -8  -3   9    4.14    0.63
  -7  -3   9    1.08    0.47
  -6  -3   9   38.55    1.28
  -5  -3   9   10.96    1.26
  -4  -3   9    0.17    0.54
  -3  -3   9    1.16    0.52
  -2  -3   9   29.80    1.43
  -1  -3   9    2.20    0.57
   0  -3   9    1.97    0.54
   1  -3   9    0.67    0.47
   2  -3   9    3.28    0.69
   3  -3   9   11.58    1.10
   4  -3   9    0.61    0.59
 -16  -2   9   -0.77    0.87
 -15  -2   9    0.34    0.85
 -14  -2   9   -0.53    0.77
 -13  -2   9    0.23    0.83
 -12  -2   9   11.68    1.39
 -11  -2   9    2.23    0.88
 -10  -2   9    2.45    0.76
  -9  -2   9   -0.20    0.62
  -8  -2   9    0.92    0.57
  -7  -2   9   -0.02    0.38
  -6  -2   9   -0.27    0.37
  -5  -2   9   51.07    1.24
  -4  -2   9   52.48    1.18
  -3  -2   9   30.65    0.86
  -2  -2   9   72.84    1.09
  -1  -2   9   15.92    0.51
   0  -2   9    3.70    0.63
   1  -2   9    1.47    0.52
   2  -2   9   -0.27    0.39
   3  -2   9   31.45    1.65
 -17  -1   9    1.34    1.14
 -16  -1   9    1.29    1.07
 -15  -1   9   -0.03    0.82
 -14  -1   9    2.53    0.99
 -13  -1   9    2.90    1.00
 -12  -1   9   12.34    1.50
 -11  -1   9   -0.54    0.66
 -10  -1   9    0.09    0.66
  -9  -1   9   19.92    1.41
  -8  -1   9    1.01    0.61
  -7  -1   9   58.93    2.05
  -6  -1   9    5.64    0.53
  -5  -1   9   26.05    0.94
  -4  -1   9    2.80    0.38
  -3  -1   9  105.65    1.54
  -2  -1   9    0.43    0.24
  -1  -1   9    1.20    0.26
   0  -1   9  521.26    8.48
   1  -1   9   82.61    2.25
   2  -1   9    5.85    0.76
 -17   0   9    0.03    1.27
 -16   0   9   -0.11    1.02
 -15   0   9    0.48    0.74
 -14   0   9    1.91    0.87
 -13   0   9    0.43    0.75
 -12   0   9   -0.18    0.64
 -11   0   9    0.99    0.76
 -10   0   9    1.11    0.72
  -9   0   9    0.31    0.58
  -8   0   9    0.51    0.64
  -7   0   9    0.21    0.64
  -6   0   9   -0.15    0.48
  -5   0   9   -0.05    0.31
  -4   0   9    0.31    0.32
  -3   0   9   -0.31    0.24
  -2   0   9   -0.01    0.24
  -1   0   9   -0.13    0.20
   0   0   9   -0.01    0.22
   1   0   9    0.14    0.31
 -17   1   9    0.66    1.36
 -16   1   9    0.70    1.12
 -15   1   9    1.37    1.10
 -14   1   9    1.76    1.00
 -13   1   9    2.81    1.06
 -12   1   9   11.12    1.41
 -11   1   9   -0.28    0.81
 -10   1   9    0.42    0.75
  -9   1   9   22.63    1.65
  -8   1   9    1.40    0.84
  -7   1   9   97.09    5.03
  -6   1   9    6.82    0.62
  -5   1   9   28.65    0.91
  -4   1   9    4.31    0.44
  -3   1   9  134.95    3.80
  -2   1   9    0.17    0.27
  -1   1   9    1.11    0.44
 -16   2   9    0.12    1.18
 -15   2   9    0.15    1.08
 -14   2   9    0.16    1.01
 -13   2   9    0.27    0.96
 -12   2   9   11.67    1.49
 -11   2   9    1.98    0.94
 -10   2   9    1.47    0.94
  -9   2   9   -0.15    0.72
  -8   2   9    0.78    0.40
  -7   2   9   -0.36    0.34
  -6   2   9    0.04    0.41
  -5   2   9   55.46    1.85
  -4   2   9   67.43    2.62
  -3   2   9   37.23    1.18
  -2   2   9   86.02    2.52
  -1   2   9   19.54    1.34
   0   2   9    4.53    0.80
 -16   3   9    2.41    1.57
 -15   3   9   -0.56    1.26
 -14   3   9    2.31    1.17
 -13   3   9    3.72    1.24
 -12   3   9   -0.35    0.82
 -11   3   9   -0.01    0.99
 -10   3   9    0.71    0.86
  -9   3   9    0.36    0.48
  -8   3   9    5.86    0.68
  -7   3   9    1.42    0.45
  -6   3   9   35.97    1.28
  -5   3   9    9.74    0.76
  -4   3   9    0.43    0.36
  -3   3   9    1.18    0.33
  -2   3   9   37.04    1.23
  -1   3   9    2.38    0.45
 -14   4   9    1.89    1.48
 -13   4   9    0.48    1.16
 -12   4   9    1.36    1.00
 -11   4   9    1.35    1.07
 -10   4   9   13.83    1.11
  -9   4   9    0.93    0.59
  -8   4   9   24.15    1.33
  -7   4   9   38.00    1.52
  -6   4   9    8.61    0.81
  -5   4   9    1.47    0.47
  -4   4   9   55.87    1.76
  -3   4   9    1.46    0.48
  -2   4   9    1.89    0.41
  -1   4   9    8.60    0.91
   0   4   9    0.41    0.45
 -10   5   9    1.44    0.96
  -9   5   9    0.59    0.73
  -8   5   9    0.43    0.53
  -7   5   9    0.30    0.50
  -6   5   9    1.42    0.57
  -5   5   9   -0.32    0.45
  -4   5   9    0.23    0.49
  -3   5   9    0.84    0.50
  -2   5   9    3.09    0.62
  -1   5   9   10.27    1.17
   0   5   9    0.29    0.51
   1   5   9   13.07    1.10
  -9   6   9    0.58    1.13
  -8   6   9    0.16    0.83
  -7   6   9    0.61    0.78
  -6   6   9    1.87    0.89
  -5   6   9    0.19    0.82
  -4   6   9    0.11    0.71
  -3   6   9    0.23    0.64
  -2   6   9   -0.19    0.57
  -1   6   9   -0.23    0.93
   0   6   9    0.07    0.72
   1   6   9    2.72    0.84
  -8  -6  10    0.09    1.70
  -7  -6  10   -0.23    1.60
  -6  -6  10    1.90    1.48
  -5  -6  10    0.47    1.09
  -4  -6  10    0.44    1.04
  -3  -6  10    0.29    0.86
  -2  -6  10    0.70    0.80
  -1  -6  10    4.49    1.09
   0  -6  10    0.73    0.77
   1  -6  10   -0.12    0.69
 -11  -5  10    1.74    1.83
 -10  -5  10    5.16    1.88
  -9  -5  10    9.96    2.51
  -8  -5  10    0.96    1.36
  -7  -5  10    1.22    1.38
  -6  -5  10    5.48    1.48
  -5  -5  10    2.24    1.06
  -4  -5  10   -0.18    0.65
  -3  -5  10    3.23    0.90
  -2  -5  10    0.76    0.65
  -1  -5  10    1.93    0.80
   0  -5  10   13.35    1.33
   1  -5  10   18.79    1.60
   2  -5  10    0.92    0.78
   3  -5  10   12.83    1.46
   4  -5  10    9.08    1.39
 -13  -4  10    1.84    1.65
 -12  -4  10    0.55    1.34
 -11  -4  10    2.37    1.34
 -10  -4  10    0.91    1.17
  -9  -4  10    2.12    1.31
  -8  -4  10    1.61    1.10
  -7  -4  10    5.83    1.54
  -6  -4  10    5.16    1.27
  -5  -4  10    2.30    0.91
  -4  -4  10    8.62    1.13
  -3  -4  10    1.67    0.60
  -2  -4  10    9.38    1.00
  -1  -4  10   18.18    1.31
   0  -4  10    0.54    0.52
   1  -4  10    0.17    0.53
   2  -4  10   35.53    1.98
   3  -4  10    5.34    0.94
   4  -4  10   -0.38    0.70
 -15  -3  10   -0.52    0.81
 -14  -3  10   -0.17    0.79
 -13  -3  10    0.00    0.76
 -12  -3  10    0.20    0.85
 -11  -3  10    0.37    0.76
 -10  -3  10    0.86    0.72
  -9  -3  10    6.68    0.81
  -8  -3  10   -0.27    0.45
  -7  -3  10    6.97    1.27
  -6  -3  10   11.19    1.35
  -5  -3  10   46.60    2.29
  -4  -3  10   23.78    1.50
  -3  -3  10   11.05    0.99
  -2  -3  10   -0.05    0.38
  -1  -3  10    1.73    0.50
   0  -3  10   10.56    0.99
   1  -3  10    5.26    0.80
   2  -3  10    0.87    0.53
   3  -3  10    6.37    0.90
   4  -3  10    6.10    1.00
 -16  -2  10    0.35    1.14
 -15  -2  10    1.42    1.10
 -14  -2  10   -0.12    0.84
 -13  -2  10    2.57    0.94
 -12  -2  10    1.20    0.80
 -11  -2  10    0.30    0.67
 -10  -2  10    6.48    1.00
  -9  -2  10    6.77    1.02
  -8  -2  10    9.64    0.79
  -7  -2  10    0.66    0.40
  -6  -2  10    1.08    0.41
  -5  -2  10   65.45    1.47
  -4  -2  10    0.72    0.31
  -3  -2  10   15.73    0.61
  -2  -2  10   -0.06    0.21
  -1  -2  10    7.96    0.81
   0  -2  10    6.83    0.78
   1  -2  10   19.45    1.22
   2  -2  10    7.21    0.82
   3  -2  10   11.24    1.01
 -16  -1  10    0.17    0.82
 -15  -1  10    3.16    0.98
 -14  -1  10   -0.23    0.59
 -13  -1  10    1.09    0.74
 -12  -1  10    3.27    0.89
 -11  -1  10    0.45    0.61
 -10  -1  10    7.64    0.96
  -9  -1  10    0.38    0.54
  -8  -1  10   41.55    1.91
  -7  -1  10   60.78    1.55
  -6  -1  10   12.50    0.73
  -5  -1  10    8.20    0.59
  -4  -1  10    2.48    0.37
  -3  -1  10   52.09    1.14
  -2  -1  10   25.27    0.75
  -1  -1  10   34.79    1.39
   0  -1  10  232.27    2.67
   1  -1  10  143.32    2.94
   2  -1  10   57.04    1.90
 -17   0  10    0.39    1.02
 -16   0  10   -0.04    0.77
 -15   0  10    2.09    0.92
 -14   0  10    8.99    1.29
 -13   0  10   15.44    1.55
 -12   0  10    0.39    0.72
 -11   0  10   21.53    1.62
 -10   0  10   37.83    2.00
  -9   0  10    4.55    0.90
  -8   0  10   22.25    1.55
  -7   0  10    5.25    0.86
  -6   0  10   17.35    0.79
  -5   0  10    8.42    0.63
  -4   0  10  193.10    2.45
  -3   0  10   45.42    1.27
  -2   0  10  329.72   10.45
  -1   0  10   42.95    1.64
   0   0  10    7.46    0.49
 -16   1  10    0.56    1.20
 -15   1  10    3.79    1.35
 -14   1  10    0.06    1.02
 -13   1  10    0.36    0.96
 -12   1  10    2.95    1.01
 -11   1  10   -0.08    0.75
 -10   1  10    8.63    1.24
  -9   1  10    0.32    0.73
  -8   1  10   44.77    2.18
  -7   1  10   66.45    2.58
  -6   1  10   13.36    0.76
  -5   1  10    9.80    0.66
  -4   1  10    3.47    0.44
  -3   1  10   62.43    1.26
  -2   1  10   27.07    0.76
  -1   1  10   39.62    1.70
   0   1  10  213.13    4.00
 -16   2  10   -0.23    1.32
 -15   2  10    0.56    1.22
 -14   2  10   -0.04    0.95
 -13   2  10    2.55    1.07
 -12   2  10    0.97    0.96
 -11   2  10    0.47    0.86
 -10   2  10    7.74    1.28
  -9   2  10    7.26    1.17
  -8   2  10   10.96    0.83
  -7   2  10    1.12    0.39
  -6   2  10    2.26    0.48
  -5   2  10   76.93    2.21
  -4   2  10    1.35    0.46
  -3   2  10   19.33    1.34
  -2   2  10   -0.14    0.39
  -1   2  10    8.36    1.00
   0   2  10    6.04    0.87
 -15   3  10    0.27    1.20
 -14   3  10    0.02    1.16
 -13   3  10    0.58    1.26
 -12   3  10    0.20    0.99
 -11   3  10    1.45    0.95
 -10   3  10    2.04    0.99
  -9   3  10    6.16    0.69
  -8   3  10   -0.35    0.39
  -7   3  10    8.95    0.80
  -6   3  10   11.95    0.86
  -5   3  10   46.17    1.43
  -4   3  10   26.73    1.05
  -3   3  10   13.61    0.82
  -2   3  10    0.29    0.36
  -1   3  10    2.80    0.75
 -14   4  10    0.81    1.45
 -13   4  10    0.46    1.31
 -12   4  10   -1.17    1.03
 -11   4  10    1.20    1.22
 -10   4  10    0.23    0.54
  -9   4  10    0.99    0.59
  -8   4  10    0.98    0.55
  -7   4  10    3.80    0.62
  -6   4  10    5.14    0.69
  -5   4  10    2.85    0.57
  -4   4  10    7.77    0.72
  -3   4  10    1.19    0.44
  -2   4  10   11.31    0.82
  -1   4  10   17.37    1.18
   0   4  10    0.95    0.53
 -10   5  10    2.83    0.98
  -9   5  10    4.21    0.75
  -8   5  10    0.01    0.48
  -7   5  10    0.76    0.54
  -6   5  10    5.01    0.77
  -5   5  10    2.48    0.64
  -4   5  10    0.14    0.43
  -3   5  10    3.79    0.55
  -2   5  10    1.67    0.64
  -1   5  10    1.87    0.56
   0   5  10   10.79    1.08
  -8   6  10    0.21    0.94
  -7   6  10   -0.03    0.79
  -6   6  10    0.54    0.80
  -5   6  10    0.12    0.69
  -4   6  10    0.58    0.64
  -3   6  10   -0.30    0.46
  -2   6  10    0.00    0.60
  -1   6  10    3.22    0.89
   0   6  10    1.50    0.82
  -7  -6  11    0.49    1.46
  -6  -6  11   -0.32    1.08
  -5  -6  11    0.98    1.20
  -4  -6  11    0.99    0.87
  -3  -6  11    0.65    0.76
  -2  -6  11    2.86    0.96
  -1  -6  11    0.60    0.75
   0  -6  11    1.78    0.93
   1  -6  11    1.39    0.91
   2  -6  11   -0.22    0.67
 -11  -5  11    5.61    2.03
 -10  -5  11    2.74    1.72
  -9  -5  11    1.65    1.41
  -8  -5  11   -0.08    1.33
  -7  -5  11    0.19    1.21
  -6  -5  11    0.84    0.96
  -5  -5  11    0.75    0.86
  -4  -5  11    0.68    0.73
  -3  -5  11    3.07    0.79
  -2  -5  11    1.77    0.67
  -1  -5  11    0.22    0.57
   0  -5  11    1.84    0.73
   1  -5  11    0.91    0.68
   2  -5  11    2.20    0.79
   3  -5  11    8.94    1.34
   4  -5  11   10.48    1.39
 -13  -4  11    1.49    2.04
 -12  -4  11    0.23    1.48
 -11  -4  11    1.42    1.25
 -10  -4  11    0.50    1.15
  -9  -4  11   12.53    1.95
  -8  -4  11    0.18    0.99
  -7  -4  11   12.98    1.68
  -5  -4  11    0.70    0.71
  -4  -4  11    0.60    0.59
  -3  -4  11   30.94    1.81
  -2  -4  11    9.12    1.06
  -1  -4  11   70.90    2.57
   0  -4  11    9.26    1.05
   1  -4  11   10.19    1.16
   2  -4  11   24.52    1.71
   3  -4  11    4.24    0.91
   4  -4  11    6.79    1.14
 -15  -3  11    0.16    0.88
 -14  -3  11    0.25    0.87
 -13  -3  11   -0.38    0.71
 -12  -3  11   -0.09    0.69
 -11  -3  11    7.24    0.90
 -10  -3  11   -0.46    0.51
  -9  -3  11    8.91    1.50
  -8  -3  11    0.78    0.94
  -7  -3  11    5.28    1.18
  -6  -3  11    3.55    0.93
  -5  -3  11   28.21    1.75
  -4  -3  11    3.34    0.71
  -3  -3  11   -0.26    0.37
  -2  -3  11   -0.59    0.31
  -1  -3  11    3.04    0.62
   0  -3  11    0.72    0.48
   1  -3  11   24.29    1.54
   2  -3  11    3.49    0.75
   3  -3  11    1.34    0.67
   4  -3  11    0.50    0.63
 -16  -2  11    0.97    0.97
 -15  -2  11    1.35    1.05
 -14  -2  11    0.54    0.81
 -13  -2  11    1.04    0.81
 -12  -2  11    9.44    1.26
 -11  -2  11   -0.30    0.60
 -10  -2  11    0.41    0.59
  -9  -2  11    4.45    0.62
  -8  -2  11   -0.08    0.41
  -7  -2  11   11.62    0.77
  -6  -2  11    0.09    0.35
  -5  -2  11    3.32    0.46
  -4  -2  11   19.82    0.77
  -3  -2  11    0.46    0.27
  -2  -2  11   54.43    1.94
  -1  -2  11    3.17    0.66
   0  -2  11    1.00    0.50
   1  -2  11   20.64    1.26
   2  -2  11    5.66    0.78
   3  -2  11    1.47    0.59
 -16  -1  11    1.97    0.88
 -15  -1  11    2.91    0.94
 -14  -1  11    0.22    0.62
 -13  -1  11    4.03    0.91
 -12  -1  11    5.87    1.04
 -11  -1  11    0.68    0.64
 -10  -1  11   10.22    1.16
  -9  -1  11    6.58    0.88
  -8  -1  11   23.86    1.05
  -7  -1  11    3.37    0.51
  -6  -1  11   24.10    1.00
  -5  -1  11    1.20    0.40
  -4  -1  11    0.10    0.33
  -3  -1  11   -0.01    0.23
  -2  -1  11   23.44    0.79
  -1  -1  11    9.53    0.54
   0  -1  11   11.06    0.62
   1  -1  11   27.35    1.38
   2  -1  11    6.79    0.78
 -16   0  11    0.01    0.76
 -15   0  11   -0.14    0.64
 -14   0  11    0.08    0.70
 -13   0  11   -0.54    0.60
 -12   0  11   -0.19    0.66
 -11   0  11    0.00    0.78
 -10   0  11    1.44    0.77
  -9   0  11    0.30    0.65
  -8   0  11    0.47    0.61
  -7   0  11   -0.11    0.34
  -6   0  11    0.21    0.36
  -5   0  11   -0.08    0.39
  -4   0  11   -0.07    0.31
  -3   0  11    0.57    0.33
  -2   0  11    0.35    0.29
  -1   0  11    0.08    0.27
   0   0  11   -0.08    0.32
 -16   1  11    2.70    1.39
 -15   1  11    2.73    1.30
 -14   1  11    0.59    1.06
 -13   1  11    3.59    1.13
 -12   1  11    6.02    1.21
 -11   1  11   -0.01    0.85
 -10   1  11   12.00    1.37
  -9   1  11    9.54    1.26
  -8   1  11   31.94    1.92
  -7   1  11    3.72    0.55
  -6   1  11   26.87    1.06
  -5   1  11    1.02    0.40
  -4   1  11    0.08    0.32
  -3   1  11    0.14    0.29
  -2   1  11   23.33    0.75
  -1   1  11   10.23    0.90
   0   1  11   11.36    1.05
 -16   2  11    0.00    1.23
 -15   2  11    1.43    1.26
 -14   2  11    0.92    1.11
 -13   2  11    1.80    1.14
 -12   2  11   10.01    1.51
 -11   2  11    0.06    0.83
 -10   2  11    0.14    0.83
  -9   2  11    6.78    1.31
  -8   2  11    0.02    0.44
  -7   2  11   14.51    0.87
  -6   2  11   -0.07    0.36
  -5   2  11    4.16    0.57
  -4   2  11   18.24    1.34
  -3   2  11   -0.09    0.46
  -2   2  11   64.20    2.45
  -1   2  11    3.42    0.73
   0   2  11    0.91    0.58
 -15   3  11    1.01    1.37
 -14   3  11    0.01    1.40
 -13   3  11    0.68    1.15
 -12   3  11    0.66    0.99
 -11   3  11    7.94    1.47
 -10   3  11   -0.46    0.83
  -9   3  11    8.87    0.86
  -8   3  11    1.00    0.53
  -7   3  11    6.34    0.71
  -6   3  11    3.94    0.53
  -5   3  11   34.24    1.35
  -4   3  11    3.58    0.50
  -3   3  11    0.38    0.37
  -2   3  11    0.17    0.63
  -1   3  11    3.20    0.82
 -14   4  11    0.19    1.32
 -13   4  11    1.04    1.43
 -12   4  11   -0.18    1.32
 -11   4  11    0.19    1.10
 -10   4  11   -0.56    1.05
  -9   4  11    8.93    0.96
  -8   4  11   -0.23    0.50
  -7   4  11   11.95    0.98
  -6   4  11   29.24    1.32
  -5   4  11    0.94    0.39
  -4   4  11    0.59    0.47
  -3   4  11   34.88    1.36
  -2   4  11    9.57    0.78
  -1   4  11   81.45    2.62
 -10   5  11    0.99    0.71
  -9   5  11    1.62    0.63
  -8   5  11    0.31    0.56
  -7   5  11    0.15    0.51
  -6   5  11    0.51    0.54
  -5   5  11    0.95    0.47
  -4   5  11    0.32    0.42
  -3   5  11    4.26    0.67
  -2   5  11    2.00    0.58
  -1   5  11    0.38    0.47
  -8   6  11   -0.14    0.89
  -7   6  11    0.73    0.91
  -6   6  11    0.42    0.60
  -5   6  11    1.66    0.63
  -4   6  11    1.37    0.74
  -3   6  11   -0.21    0.58
  -2   6  11    2.62    0.72
  -1   6  11   -0.04    0.75
  -7  -6  12    0.43    1.50
  -6  -6  12    1.57    1.21
  -5  -6  12    0.17    1.01
  -4  -6  12    0.13    0.92
  -3  -6  12    0.74    0.90
  -2  -6  12    1.36    0.88
  -1  -6  12    0.81    0.75
   0  -6  12    0.30    0.78
   1  -6  12    0.78    0.78
   2  -6  12   -0.02    0.68
   3  -6  12    0.56    0.89
  -9  -5  12    6.48    1.92
  -8  -5  12    6.99    1.77
  -7  -5  12    2.80    1.28
  -6  -5  12    0.61    0.91
  -5  -5  12    0.89    0.80
  -4  -5  12    0.59    0.71
  -3  -5  12   -0.06    0.55
  -2  -5  12    0.87    0.62
  -1  -5  12    1.32    0.67
   0  -5  12    3.15    0.81
   1  -5  12   -0.01    0.54
   2  -5  12    0.33    0.60
   3  -5  12    0.13    0.71
   4  -5  12    1.31    0.89
 -13  -4  12    0.56    2.26
 -12  -4  12    4.31    2.24
 -11  -4  12    5.38    1.85
 -10  -4  12    0.89    1.08
  -9  -4  12    8.67    1.77
  -8  -4  12   -0.52    0.78
  -7  -4  12    3.31    1.17
  -6  -4  12    1.70    0.86
  -5  -4  12    0.32    0.66
  -4  -4  12    8.51    1.07
  -3  -4  12   21.43    1.55
  -2  -4  12    4.03    0.74
  -1  -4  12   44.50    2.06
   0  -4  12   27.37    1.63
   1  -4  12    8.95    1.10
   2  -4  12   18.06    1.45
   3  -4  12    5.46    1.03
   4  -4  12    7.68    1.24
 -15  -3  12   -0.39    0.82
 -14  -3  12    0.10    0.76
 -13  -3  12    0.98    0.72
 -12  -3  12   -0.28    0.66
 -11  -3  12   11.95    1.95
 -10  -3  12   -0.03    0.95
  -9  -3  12    4.36    1.28
  -8  -3  12    3.20    1.01
  -7  -3  12   -0.22    0.75
  -6  -3  12    8.06    1.20
  -5  -3  12  154.68    4.04
  -4  -3  12   31.50    1.72
  -3  -3  12    1.75    0.60
  -2  -3  12   38.99    1.81
  -1  -3  12    0.25    0.47
   0  -3  12    8.43    0.92
   1  -3  12   24.56    1.51
   2  -3  12   -0.21    0.47
   3  -3  12    0.03    0.62
   4  -3  12    0.58    0.66
 -16  -2  12   -0.45    0.80
 -15  -2  12    0.73    0.76
 -14  -2  12    4.58    0.96
 -13  -2  12    0.33    0.64
 -12  -2  12   -0.36    0.62
 -11  -2  12   13.09    1.26
 -10  -2  12    0.58    0.48
  -9  -2  12   18.21    1.04
  -8  -2  12   12.56    0.87
  -7  -2  12    0.00    0.39
  -6  -2  12    0.29    0.36
  -5  -2  12    4.10    0.50
  -4  -2  12    3.43    0.42
  -3  -2  12   41.58    1.83
  -2  -2  12    2.13    0.58
  -1  -2  12    2.02    0.59
   0  -2  12    2.85    0.66
   1  -2  12    0.25    0.51
   2  -2  12    0.39    0.51
   3  -2  12    0.43    0.52
 -16  -1  12    2.85    1.01
 -15  -1  12    0.16    0.72
 -14  -1  12    4.96    1.07
 -13  -1  12    0.23    0.77
 -12  -1  12    0.11    0.71
 -11  -1  12    0.18    0.58
 -10  -1  12    1.02    0.62
  -9  -1  12    7.04    0.72
  -8  -1  12    6.87    0.66
  -7  -1  12    0.06    0.37
  -6  -1  12    0.97    0.38
  -5  -1  12   32.42    1.08
  -4  -1  12   43.64    1.19
  -3  -1  12    8.39    0.54
  -2  -1  12    1.75    0.33
  -1  -1  12   26.94    0.90
   0  -1  12  125.15    2.05
   1  -1  12   14.43    1.09
   2  -1  12    0.45    0.53
 -16   0  12    0.21    0.90
 -15   0  12    4.35    1.05
 -14   0  12    5.03    1.05
 -13   0  12    1.15    0.73
 -12   0  12    5.52    1.08
 -11   0  12    4.91    1.01
 -10   0  12    0.14    0.63
  -9   0  12   52.28    1.65
  -8   0  12   98.47    2.37
  -7   0  12    9.38    0.74
  -6   0  12   63.10    1.64
  -5   0  12    7.82    0.64
  -4   0  12  120.28    4.80
  -3   0  12  130.04    4.81
  -2   0  12    0.84    0.33
  -1   0  12  490.53   11.74
   0   0  12   13.39    0.75
 -16   1  12    2.99    1.38
 -15   1  12    0.22    1.15
 -14   1  12    5.51    1.41
 -13   1  12   -0.58    0.96
 -12   1  12   -0.68    0.77
 -11   1  12   -0.03    0.74
 -10   1  12    0.55    0.80
  -9   1  12    8.96    1.21
  -8   1  12    6.23    1.02
  -7   1  12    0.16    0.61
  -6   1  12    1.59    0.50
  -5   1  12   45.12    1.77
  -4   1  12   52.18    1.42
  -3   1  12    9.84    0.59
  -2   1  12    2.45    0.36
  -1   1  12   23.41    1.36
   0   1  12  116.91    3.20
 -16   2  12    0.16    1.43
 -15   2  12    1.69    1.43
 -14   2  12    7.15    1.65
 -13   2  12    0.14    1.08
 -12   2  12    0.07    0.98
 -11   2  12   16.28    1.75
 -10   2  12    1.22    1.00
  -9   2  12   24.18    2.01
  -8   2  12   13.20    1.52
  -7   2  12    0.19    0.45
  -6   2  12   -0.26    0.63
  -5   2  12    5.03    0.98
  -4   2  12    4.38    0.84
  -3   2  12   46.48    2.08
  -2   2  12    3.27    0.75
  -1   2  12    2.75    0.68
   0   2  12    2.79    0.75
 -15   3  12    0.66    1.55
 -14   3  12    0.92    1.34
 -13   3  12    0.66    1.14
 -12   3  12    1.35    1.16
 -11   3  12   12.40    1.77
 -10   3  12    0.66    0.99
  -9   3  12    4.64    1.24
  -8   3  12    3.11    0.53
  -7   3  12    0.29    0.45
  -6   3  12   10.04    0.79
  -5   3  12  175.23    2.89
  -4   3  12   39.07    1.38
  -3   3  12    2.51    0.89
  -2   3  12   49.65    2.42
  -1   3  12    0.50    0.67
 -13   4  12    0.46    1.58
 -12   4  12    1.81    1.48
 -11   4  12    4.04    1.41
 -10   4  12   -0.29    1.06
  -9   4  12    4.41    0.78
  -8   4  12    0.05    0.49
  -7   4  12    1.94    0.46
  -6   4  12    2.09    0.58
  -5   4  12    0.88    0.50
  -4   4  12   10.55    0.79
  -3   4  12   23.68    1.15
  -2   4  12    3.81    0.98
 -11   5  12    1.89    1.45
 -10   5  12    3.51    1.50
  -9   5  12    4.39    0.79
  -8   5  12    4.14    0.72
  -7   5  12    2.02    0.56
  -6   5  12    0.66    0.41
  -5   5  12    1.46    0.57
  -4   5  12    0.07    0.41
  -3   5  12   -0.03    0.37
  -2   5  12    0.59    0.48
  -7   6  12   -0.09    0.55
  -6   6  12    1.04    0.69
  -5   6  12    0.05    0.63
  -4   6  12   -0.54    0.49
  -3   6  12    0.17    0.51
  -2   6  12    0.10    0.56
  -6  -6  13    1.06    1.27
  -5  -6  13    0.37    0.87
  -4  -6  13    0.38    0.83
  -3  -6  13    2.65    1.01
  -2  -6  13    0.05    0.73
  -1  -6  13    0.31    0.71
   0  -6  13    3.85    0.97
   1  -6  13    0.21    0.75
   2  -6  13    1.11    0.89
 -10  -5  13    0.89    1.66
  -9  -5  13    2.25    1.45
  -8  -5  13    0.25    1.10
  -7  -5  13   -0.50    0.91
  -6  -5  13    2.62    1.08
  -5  -5  13    0.18    0.70
  -4  -5  13    0.32    0.62
  -3  -5  13    1.11    0.67
  -2  -5  13    1.24    0.65
  -1  -5  13    0.89    0.62
   0  -5  13    3.86    0.86
   1  -5  13    1.35    0.68
   2  -5  13    0.71    0.63
   3  -5  13    3.82    0.99
   4  -5  13    0.69    0.74
 -12  -4  13    1.29    2.13
 -11  -4  13    0.33    1.65
 -10  -4  13   -0.34    1.34
  -9  -4  13    1.35    0.99
  -8  -4  13    0.73    0.99
  -7  -4  13    8.29    1.42
  -6  -4  13    1.05    0.80
  -5  -4  13    5.18    0.97
  -4  -4  13   -0.37    0.51
  -3  -4  13    3.00    0.71
  -2  -4  13    4.89    0.83
  -1  -4  13    1.39    0.65
   0  -4  13   11.77    1.16
   1  -4  13    0.38    0.60
   2  -4  13   -0.17    0.51
   3  -4  13    0.13    0.66
   4  -4  13    0.71    0.72
 -15  -3  13    1.03    0.79
 -14  -3  13    0.25    1.79
 -13  -3  13   -0.80    1.38
 -12  -3  13    0.21    1.36
 -11  -3  13    0.54    1.14
 -10  -3  13   12.47    1.86
  -9  -3  13    2.49    1.07
  -8  -3  13   13.65    1.62
  -7  -3  13    6.91    1.29
  -6  -3  13    0.24    0.72
  -5  -3  13   32.25    1.89
  -4  -3  13   54.23    2.27
  -3  -3  13   62.06    2.35
  -2  -3  13   39.49    1.83
  -1  -3  13    0.84    0.60
   0  -3  13    3.29    0.74
   1  -3  13    0.20    0.50
   2  -3  13    0.12    0.53
   3  -3  13   -0.45    0.59
 -16  -2  13   -0.36    0.87
 -15  -2  13   -0.02    0.72
 -14  -2  13   -0.06    0.65
 -13  -2  13    1.69    0.77
 -12  -2  13    0.53    0.56
 -11  -2  13    0.32    0.50
 -10  -2  13   -0.10    0.45
  -9  -2  13    5.18    0.71
  -8  -2  13    8.07    0.72
  -7  -2  13   21.38    1.01
  -6  -2  13    0.58    0.37
  -5  -2  13   50.85    1.31
  -4  -2  13   12.06    1.06
  -3  -2  13    0.10    0.40
  -2  -2  13    0.45    0.49
  -1  -2  13    0.61    0.50
   0  -2  13    0.58    0.53
   1  -2  13    8.73    0.98
   2  -2  13    1.13    0.64
   3  -2  13   18.82    1.47
 -16  -1  13    1.83    0.90
 -15  -1  13   -0.17    0.62
 -14  -1  13    3.38    0.94
 -13  -1  13    0.55    0.72
 -12  -1  13    2.83    0.89
 -11  -1  13    8.29    1.11
 -10  -1  13    1.32    0.50
  -9  -1  13    2.40    0.53
  -8  -1  13    3.51    0.55
  -7  -1  13   19.67    0.99
  -6  -1  13   21.84    0.99
  -5  -1  13   12.01    0.75
  -4  -1  13    2.03    0.40
  -3  -1  13   13.04    0.75
  -2  -1  13    0.06    0.24
  -1  -1  13   27.89    1.09
   0  -1  13   42.06    1.21
   1  -1  13   22.03    1.39
   2  -1  13    2.50    0.66
 -16   0  13   -0.32    0.85
 -15   0  13    0.30    0.86
 -14   0  13    0.16    0.64
 -13   0  13   -0.06    0.61
 -12   0  13    0.23    0.69
 -11   0  13   -0.76    0.61
 -10   0  13    0.28    0.49
  -9   0  13   -0.31    0.43
  -8   0  13    0.52    0.47
  -7   0  13   -0.04    0.43
  -6   0  13   -0.05    0.39
  -5   0  13   -0.25    0.33
  -4   0  13   -0.24    0.31
  -3   0  13    0.01    0.29
  -2   0  13    0.10    0.26
  -1   0  13    0.49    0.32
   0   0  13    0.21    0.37
 -16   1  13    0.39    1.42
 -15   1  13    1.14    1.31
 -14   1  13    4.41    1.21
 -13   1  13   -0.19    0.74
 -12   1  13    2.43    1.01
 -11   1  13    9.63    1.44
 -10   1  13    1.46    0.88
  -9   1  13    1.25    0.78
  -8   1  13    4.94    1.04
  -7   1  13   24.52    1.82
  -6   1  13   23.92    1.70
  -5   1  13   15.20    0.86
  -4   1  13    2.42    0.45
  -3   1  13   14.20    0.72
  -2   1  13   -0.09    0.28
  -1   1  13   30.72    1.66
   0   1  13   40.70    1.94
 -15   2  13   -0.20    1.24
 -14   2  13   -0.05    1.26
 -13   2  13    2.88    1.24
 -12   2  13    0.49    1.13
 -11   2  13    0.66    1.15
 -10   2  13    0.46    0.89
  -9   2  13    6.89    1.33
  -8   2  13   10.89    1.46
  -7   2  13   25.89    2.02
  -6   2  13    0.83    0.73
  -5   2  13   68.60    2.95
  -4   2  13   16.62    1.47
  -3   2  13    0.27    0.51
  -2   2  13    0.96    0.58
  -1   2  13    1.18    0.58
   0   2  13    0.41    0.52
 -14   3  13    0.36    1.36
 -13   3  13    0.76    1.28
 -12   3  13   -0.40    1.07
 -11   3  13   -0.02    1.00
 -10   3  13   14.08    1.85
  -9   3  13    4.56    1.31
  -8   3  13   14.04    0.98
  -7   3  13    6.69    0.74
  -6   3  13    0.18    0.42
  -5   3  13   37.84    2.32
  -4   3  13   74.67    3.10
  -3   3  13   77.70    3.17
  -2   3  13   49.90    2.53
  -1   3  13    0.61    0.80
 -13   4  13    0.54    1.61
 -12   4  13    0.37    1.54
 -11   4  13   -0.16    1.23
 -10   4  13    0.95    1.30
  -9   4  13    0.80    0.44
  -8   4  13    0.24    0.49
  -7   4  13    7.71    0.86
  -6   4  13    1.07    0.48
  -5   4  13    5.40    0.64
  -4   4  13   -0.04    0.39
  -3   4  13    3.88    0.97
  -2   4  13    7.25    1.23
 -11   5  13    3.26    1.82
 -10   5  13    1.84    1.58
  -9   5  13    1.64    0.50
  -8   5  13    0.00    0.41
  -7   5  13    0.11    0.51
  -6   5  13    1.00    0.51
  -5   5  13    0.07    0.42
  -4   5  13   -0.20    0.44
  -3   5  13    0.88    0.44
  -5   6  13    0.36    0.56
  -4   6  13    0.21    0.57
  -3   6  13    1.17    0.64
  -4  -6  14    0.88    0.90
  -3  -6  14   -0.07    0.75
  -2  -6  14    1.04    0.82
  -1  -6  14    0.02    0.74
   0  -6  14   -0.05    0.66
   1  -6  14    0.99    0.83
  -9  -5  14    0.23    1.34
  -8  -5  14    1.50    1.19
  -7  -5  14    0.30    0.88
  -6  -5  14   -0.22    0.79
  -5  -5  14   -0.17    0.70
  -4  -5  14    4.10    0.93
  -3  -5  14    1.16    0.64
  -2  -5  14    0.55    0.56
  -1  -5  14    1.84    0.69
   0  -5  14   -0.26    0.52
   1  -5  14    0.91    0.66
   2  -5  14    0.91    0.61
   3  -5  14   -0.23    0.75
   4  -5  14    2.08    0.96
 -12  -4  14    4.53    2.17
 -11  -4  14    2.28    2.11
 -10  -4  14    0.00    1.45
  -9  -4  14   -0.10    1.38
  -8  -4  14   -0.18    0.75
  -7  -4  14    6.16    1.21
  -6  -4  14    1.80    0.79
  -5  -4  14    2.68    0.78
  -4  -4  14    4.18    0.86
  -3  -4  14    0.03    0.47
  -2  -4  14    0.06    0.49
  -1  -4  14    0.81    0.56
   0  -4  14    0.31    0.57
   1  -4  14    0.21    0.54
   2  -4  14    0.22    0.55
   3  -4  14    0.91    0.77
   4  -4  14    1.62    0.82
 -14  -3  14   -0.01    1.92
 -13  -3  14    2.29    1.69
 -12  -3  14    3.59    1.59
 -11  -3  14    0.69    1.18
 -10  -3  14    2.57    1.14
  -9  -3  14    1.06    1.04
  -8  -3  14   24.76    2.18
  -7  -3  14    0.93    0.88
  -6  -3  14    9.52    1.22
  -5  -3  14   37.20    2.03
  -4  -3  14   24.77    1.65
  -3  -3  14   20.92    1.49
  -2  -3  14   49.51    2.19
  -1  -3  14    1.93    0.68
   0  -3  14    0.88    0.65
   1  -3  14   22.26    1.60
   2  -3  14    3.37    0.79
   3  -3  14    4.16    0.89
 -15  -2  14    1.94    0.86
 -14  -2  14   -0.21    0.53
 -13  -2  14    0.25    0.53
 -12  -2  14    7.92    0.89
 -11  -2  14    5.12    0.73
 -10  -2  14    0.88    0.57
  -9  -2  14   12.08    0.90
  -8  -2  14   17.44    0.99
  -7  -2  14   52.48    1.55
  -6  -2  14    7.86    1.06
  -5  -2  14   12.45    1.16
  -4  -2  14    8.63    1.03
  -3  -2  14    0.25    0.48
  -2  -2  14    0.07    0.45
  -1  -2  14    0.22    0.44
   0  -2  14    0.66    0.52
   1  -2  14    2.83    0.71
   2  -2  14   26.59    1.77
   3  -2  14    0.17    0.65
 -16  -1  14    1.86    0.94
 -15  -1  14    0.06    0.68
 -14  -1  14    1.43    0.80
 -13  -1  14    5.39    1.08
 -12  -1  14    1.96    0.65
 -11  -1  14   12.96    0.98
 -10  -1  14    0.42    0.49
  -9  -1  14    0.27    0.45
  -8  -1  14    1.71    0.50
  -7  -1  14    7.29    0.71
  -6  -1  14    0.97    0.44
  -5  -1  14   13.52    0.79
  -4  -1  14   36.31    1.15
  -3  -1  14    3.82    0.43
  -2  -1  14    0.03    0.25
  -1  -1  14    0.34    0.33
   0  -1  14    5.37    0.79
   1  -1  14   15.00    1.30
 -16   0  14    0.09    0.79
 -15   0  14    0.30    0.75
 -14   0  14    1.39    0.76
 -13   0  14    0.34    0.66
 -12   0  14    0.41    0.83
 -11   0  14    1.12    0.50
 -10   0  14    0.93    0.48
  -9   0  14    3.03    0.58
  -8   0  14    0.26    0.46
  -7   0  14   59.80    1.81
  -6   0  14    4.38    0.63
  -5   0  14    0.95    0.40
  -4   0  14    9.80    0.68
  -3   0  14  118.69    7.19
  -2   0  14  106.58    4.69
  -1   0  14   64.16    1.52
   0   0  14   -0.54    0.36
 -15   1  14    0.39    0.82
 -14   1  14    0.35    0.80
 -13   1  14    6.26    1.24
 -12   1  14    1.64    0.87
 -11   1  14   14.72    1.64
 -10   1  14   -0.28    0.72
  -9   1  14    0.56    0.81
  -8   1  14    1.61    0.81
  -7   1  14    7.27    1.04
  -6   1  14    0.77    0.64
  -5   1  14   17.24    1.46
  -4   1  14   41.78    2.08
  -3   1  14    4.25    0.47
  -2   1  14    0.03    0.30
  -1   1  14    0.40    0.48
   0   1  14    4.78    0.86
 -15   2  14    2.01    1.43
 -14   2  14    0.97    1.35
 -13   2  14    1.18    1.46
 -12   2  14   13.00    2.00
 -11   2  14    6.00    1.55
 -10   2  14    1.81    1.18
  -9   2  14   15.43    1.69
  -8   2  14   21.62    2.01
  -7   2  14   66.38    3.20
  -6   2  14   10.64    1.38
  -5   2  14   14.27    1.40
  -4   2  14    7.85    1.05
  -3   2  14    0.46    0.54
  -2   2  14   -0.12    0.49
  -1   2  14    1.18    0.62
   0   2  14    0.82    0.52
 -14   3  14    0.78    1.62
 -13   3  14    2.27    1.51
 -12   3  14    2.71    1.30
 -11   3  14    0.43    1.22
 -10   3  14    4.39    1.42
  -9   3  14   -0.17    1.03
  -8   3  14   28.81    1.39
  -7   3  14    2.19    1.02
  -6   3  14   12.07    1.63
  -5   3  14   45.26    2.56
  -4   3  14   32.12    2.21
  -3   3  14   25.62    1.97
  -2   3  14   59.51    2.78
  -1   3  14    2.75    1.03
 -13   4  14    1.29    1.75
 -12   4  14    3.42    1.76
 -11   4  14    2.25    1.56
 -10   4  14    0.49    1.31
  -9   4  14    0.45    1.01
  -8   4  14    0.12    0.47
  -7   4  14    4.88    0.67
  -6   4  14    0.94    0.53
  -5   4  14    3.82    0.66
  -4   4  14    4.86    1.25
  -3   4  14   -0.13    0.72
  -2   4  14   -0.25    0.81
 -10   5  14   -0.39    1.54
  -9   5  14    0.66    0.58
  -8   5  14    0.31    0.56
  -7   5  14    0.28    0.47
  -6   5  14   -0.35    0.37
  -5   5  14    0.07    0.43
  -4   5  14    4.62    0.68
  -3   5  14    0.74    0.73
  -5   6  14    1.46    1.12
  -8  -5  15    1.35    1.24
  -7  -5  15   -0.35    0.77
  -6  -5  15    0.02    0.72
  -5  -5  15    2.50    0.84
  -4  -5  15    1.11    0.68
  -3  -5  15    0.96    0.66
  -2  -5  15    0.55    0.58
  -1  -5  15    0.46    0.59
   0  -5  15    1.58    0.64
   1  -5  15    1.82    0.67
   2  -5  15    0.24    0.58
   3  -5  15    0.50    0.71
 -11  -4  15    0.38    1.85
 -10  -4  15   -0.12    1.68
  -9  -4  15   -0.53    1.22
  -8  -4  15    0.12    1.12
  -7  -4  15    0.51    0.74
  -6  -4  15    0.44    0.61
  -5  -4  15    0.75    0.61
  -4  -4  15    1.80    0.65
  -3  -4  15    2.09    0.64
  -2  -4  15    0.41    0.51
  -1  -4  15   11.80    1.13
   0  -4  15    8.93    1.05
   1  -4  15    0.23    0.58
   2  -4  15   -0.04    0.54
   3  -4  15    2.27    0.81
 -14  -3  15    0.33    1.85
 -13  -3  15    0.36    1.68
 -12  -3  15   -0.84    1.23
 -11  -3  15   -0.45    1.15
 -10  -3  15   -0.29    1.01
  -9  -3  15   -0.74    0.93
  -8  -3  15    1.63    0.91
  -7  -3  15   12.44    1.48
  -6  -3  15    4.71    0.95
  -5  -3  15   -0.31    0.54
  -4  -3  15    8.63    0.99
  -3  -3  15    7.91    0.98
  -2  -3  15    4.64    0.86
  -1  -3  15    1.03    0.59
   0  -3  15    1.16    0.61
   1  -3  15    3.17    0.78
   2  -3  15   -0.30    0.55
   3  -3  15    1.65    0.69
 -15  -2  15    1.50    0.70
 -14  -2  15    2.33    0.73
 -13  -2  15    1.12    0.62
 -12  -2  15   16.38    1.22
 -11  -2  15    8.65    0.92
 -10  -2  15    0.16    0.52
  -9  -2  15    9.38    0.87
  -8  -2  15   15.37    1.00
  -7  -2  15   15.92    1.51
  -6  -2  15   48.35    2.36
  -5  -2  15    7.63    1.01
  -4  -2  15    0.20    0.53
  -3  -2  15    0.02    0.52
  -2  -2  15    4.41    0.83
  -1  -2  15   -0.20    0.52
   0  -2  15   10.85    1.14
   1  -2  15    1.60    0.66
   2  -2  15   10.67    1.22
 -16  -1  15    0.04    0.85
 -15  -1  15    3.53    0.85
 -14  -1  15    2.67    0.69
 -13  -1  15   -0.41    0.51
 -12  -1  15    3.96    0.74
 -11  -1  15    2.95    0.70
 -10  -1  15    8.32    0.85
  -9  -1  15    7.65    0.82
  -8  -1  15   -0.02    0.45
  -7  -1  15    5.75    0.69
  -6  -1  15    0.52    0.41
  -5  -1  15    0.49    0.39
  -4  -1  15   29.79    1.09
  -3  -1  15    0.24    0.31
  -2  -1  15   28.08    0.99
  -1  -1  15   29.35    1.05
   0  -1  15    4.24    0.77
   1  -1  15   34.43    1.85
 -15   0  15   -0.54    0.72
 -14   0  15    0.17    0.82
 -13   0  15    0.23    0.72
 -12   0  15   -0.09    0.67
 -11   0  15    0.10    0.72
 -10   0  15   -0.61    0.44
  -9   0  15    0.03    0.45
  -8   0  15    0.09    0.56
  -7   0  15    0.61    0.55
  -6   0  15    0.00    0.41
  -5   0  15    0.18    0.39
  -4   0  15    0.11    0.38
  -3   0  15    0.32    0.31
  -2   0  15    0.06    0.34
  -1   0  15    0.38    0.36
   0   0  15   -0.09    0.33
 -15   1  15    4.18    1.28
 -14   1  15    2.72    1.02
 -13   1  15    0.48    0.74
 -12   1  15    4.61    1.08
 -11   1  15    2.88    1.06
 -10   1  15   10.30    1.55
  -9   1  15    7.84    1.29
  -8   1  15    0.17    0.64
  -7   1  15    5.75    1.05
  -6   1  15    0.81    0.64
  -5   1  15   -0.11    0.58
  -4   1  15   30.68    1.81
  -3   1  15    0.14    0.36
  -2   1  15   34.13    1.16
  -1   1  15   30.14    1.68
   0   1  15    3.97    0.75
 -15   2  15    1.84    1.78
 -14   2  15    3.91    1.94
 -13   2  15    0.61    1.47
 -12   2  15   20.47    2.33
 -11   2  15   10.81    1.86
 -10   2  15    0.76    0.99
  -9   2  15   11.58    1.67
  -8   2  15   19.46    1.99
  -7   2  15   19.11    1.92
  -6   2  15   65.07    3.17
  -5   2  15   12.77    1.50
  -4   2  15    0.74    0.60
  -3   2  15    0.49    0.60
  -2   2  15    5.54    0.98
  -1   2  15   -0.28    0.54
 -14   3  15   -0.20    1.57
 -13   3  15    1.14    1.46
 -12   3  15    0.46    1.39
 -11   3  15   -0.14    1.33
 -10   3  15   -0.41    1.14
  -9   3  15   -0.46    1.07
  -8   3  15    2.12    1.22
  -7   3  15   13.56    1.70
  -6   3  15    7.19    1.34
  -5   3  15    0.31    0.78
  -4   3  15   13.37    1.65
  -3   3  15   11.43    1.52
  -2   3  15    6.52    1.19
  -1   3  15    1.13    0.82
 -12   4  15    1.71    1.93
 -11   4  15   -0.41    1.47
 -10   4  15   -0.09    1.25
  -9   4  15    1.08    1.22
  -8   4  15    0.02    0.48
  -7   4  15    0.62    0.51
  -6   4  15   -0.04    0.93
  -5   4  15    0.18    0.91
  -4   4  15    2.14    1.07
  -3   4  15    2.75    1.03
  -2   4  15    0.18    0.88
 -10   5  15   -0.29    1.51
  -9   5  15    0.48    1.44
  -8   5  15    0.87    0.60
  -7   5  15   -0.13    0.44
  -6   5  15    0.27    0.51
  -5   5  15    2.15    1.18
  -4   5  15    0.94    1.07
  -7  -5  16    1.01    0.98
  -6  -5  16    0.37    0.78
  -5  -5  16    0.86    0.70
  -4  -5  16    0.77    0.62
  -3  -5  16    0.59    0.56
  -2  -5  16    0.71    0.59
  -1  -5  16    0.08    0.57
   0  -5  16   -0.13    0.47
   1  -5  16    0.30    0.49
   2  -5  16    0.37    0.63
   3  -5  16    3.45    0.91
 -11  -4  16    1.96    2.09
 -10  -4  16    2.79    1.70
  -9  -4  16   -0.39    1.41
  -8  -4  16    0.39    1.16
  -7  -4  16    2.96    1.21
  -6  -4  16    3.00    0.93
  -5  -4  16    1.87    0.67
  -4  -4  16    1.40    0.61
  -3  -4  16    0.10    0.47
  -2  -4  16    2.02    0.64
  -1  -4  16    0.67    0.55
   0  -4  16    0.24    0.48
   1  -4  16    0.14    0.48
   2  -4  16    0.29    0.56
   3  -4  16    0.35    0.58
 -13  -3  16    0.18    1.68
 -12  -3  16   -0.09    1.50
 -11  -3  16   -0.82    1.12
 -10  -3  16    0.09    1.15
  -9  -3  16    1.35    1.03
  -8  -3  16    0.20    0.81
  -7  -3  16    2.69    0.93
  -6  -3  16   16.37    1.50
  -5  -3  16   12.70    1.35
  -4  -3  16    1.35    0.65
  -3  -3  16    4.16    0.85
  -2  -3  16    1.83    0.69
  -1  -3  16   -0.03    0.55
   0  -3  16    2.15    0.69
   1  -3  16    5.96    0.92
   2  -3  16    6.28    1.06
   3  -3  16    4.75    0.96
 -15  -2  16    3.38    0.89
 -14  -2  16    0.65    0.67
 -13  -2  16    0.71    0.60
 -12  -2  16    8.45    0.94
 -11  -2  16    1.29    0.67
 -10  -2  16    0.38    0.55
  -9  -2  16   27.59    2.22
  -8  -2  16    1.67    0.87
  -7  -2  16    3.89    1.05
  -6  -2  16  134.20    3.86
  -5  -2  16    8.80    1.20
  -4  -2  16    4.07    0.90
  -3  -2  16   39.28    2.05
  -2  -2  16    1.11    0.66
  -1  -2  16   16.28    1.43
   0  -2  16   42.47    2.18
   1  -2  16    1.88    0.76
   2  -2  16   35.65    2.03
 -15  -1  16    1.33    0.84
 -14  -1  16    2.24    0.72
 -13  -1  16    1.62    0.68
 -12  -1  16    2.54    0.69
 -11  -1  16    7.30    0.84
 -10  -1  16   27.41    1.46
  -9  -1  16    9.47    0.91
  -8  -1  16    5.66    0.75
  -7  -1  16    3.94    0.62
  -6  -1  16    1.32    0.44
  -5  -1  16   12.48    0.79
  -4  -1  16    6.78    0.59
  -3  -1  16    6.82    0.55
  -2  -1  16    0.22    0.32
  -1  -1  16    4.20    0.90
   0  -1  16   10.00    1.11
   1  -1  16   15.51    1.32
 -15   0  16    0.19    0.76
 -14   0  16    7.06    1.27
 -13   0  16   -0.14    0.78
 -12   0  16    0.92    0.86
 -11   0  16    0.67    0.73
 -10   0  16    1.04    0.77
  -9   0  16    2.15    0.68
  -8   0  16   16.47    1.11
  -7   0  16   43.51    1.58
  -6   0  16    8.45    0.79
  -5   0  16   13.40    0.88
  -4   0  16    6.15    0.60
  -3   0  16    3.07    0.45
  -2   0  16   47.83    2.74
  -1   0  16    3.33    0.51
   0   0  16   31.41    1.71
 -15   1  16    1.44    1.07
 -14   1  16    3.50    1.15
 -13   1  16    2.11    0.92
 -12   1  16    2.50    1.03
 -11   1  16    9.12    1.49
 -10   1  16   31.30    2.38
  -9   1  16    9.53    1.43
  -8   1  16    4.42    1.10
  -7   1  16    3.97    1.00
  -6   1  16    1.42    0.81
  -5   1  16   12.97    1.25
  -4   1  16    5.94    0.90
  -3   1  16    7.42    0.95
  -2   1  16    0.01    0.46
  -1   1  16    2.53    0.69
 -14   2  16    0.96    1.53
 -13   2  16    0.04    1.44
 -12   2  16   10.90    2.10
 -11   2  16    1.41    1.00
 -10   2  16   -0.82    0.73
  -9   2  16   29.60    2.50
  -8   2  16    3.52    1.23
  -7   2  16    5.55    1.33
  -6   2  16  162.51    4.69
  -5   2  16   11.22    1.43
  -4   2  16    5.42    1.02
  -3   2  16   43.14    2.39
  -2   2  16    1.67    0.76
  -1   2  16   18.26    1.56
 -13   3  16    0.56    1.71
 -12   3  16    0.37    1.52
 -11   3  16    0.01    1.45
 -10   3  16   -0.17    1.26
  -9   3  16    0.71    1.29
  -8   3  16    0.38    0.96
  -7   3  16    1.94    1.21
  -6   3  16   22.51    2.14
  -5   3  16   18.22    1.88
  -4   3  16    1.57    1.00
  -3   3  16    4.66    1.16
  -2   3  16    2.17    0.90
  -1   3  16    0.19    0.56
 -11   4  16   -0.07    1.65
 -10   4  16    1.54    1.45
  -9   4  16   -0.19    1.35
  -8   4  16    0.66    1.19
  -7   4  16    2.60    1.23
  -6   4  16    4.26    1.37
  -5   4  16    1.62    1.08
  -4   4  16    2.73    1.12
  -3   4  16   -0.05    0.87
  -2   4  16    1.59    0.86
  -9   5  16    1.17    1.72
  -8   5  16    0.84    0.59
  -7   5  16    1.52    1.46
  -6   5  16    1.56    1.58
  -5   5  16    1.21    1.28
  -4   5  16    0.17    1.21
  -6  -5  17    0.80    0.80
  -5  -5  17    0.05    0.63
  -4  -5  17    0.55    0.67
  -3  -5  17    0.92    0.61
  -2  -5  17    0.29    0.58
  -1  -5  17   -0.28    0.50
   0  -5  17   -0.32    0.60
   1  -5  17   -0.05    0.48
   2  -5  17    1.29    0.79
 -10  -4  17   -0.28    1.48
  -9  -4  17   -0.37    1.29
  -8  -4  17    1.01    1.25
  -7  -4  17   -0.15    0.92
  -6  -4  17    4.29    1.18
  -5  -4  17    7.85    1.21
  -4  -4  17    0.25    0.48
  -3  -4  17    2.52    0.70
  -2  -4  17    1.63    0.62
  -1  -4  17    2.73    0.72
   0  -4  17   -0.04    0.43
   1  -4  17    0.56    0.52
   2  -4  17    0.74    0.59
   3  -4  17    1.27    0.74
 -13  -3  17    1.47    2.03
 -12  -3  17   -0.60    1.26
 -11  -3  17   -0.49    1.27
 -10  -3  17   -0.05    1.05
  -9  -3  17    1.21    1.13
  -8  -3  17   -0.09    0.85
  -7  -3  17    4.23    1.03
  -6  -3  17    0.16    0.70
  -5  -3  17    2.67    0.79
  -4  -3  17   28.65    1.80
  -3  -3  17    1.54    0.70
  -2  -3  17   16.36    1.38
  -1  -3  17   -0.20    0.65
   0  -3  17    1.41    0.71
   1  -3  17    2.11    0.73
   2  -3  17    2.85    0.90
   3  -3  17    4.46    0.96
 -14  -2  17    0.04    0.57
 -13  -2  17    0.61    0.64
 -12  -2  17   -0.19    1.21
 -11  -2  17    0.85    1.06
 -10  -2  17    2.61    1.14
  -9  -2  17    2.59    1.02
  -8  -2  17    7.76    1.31
  -7  -2  17    9.11    1.25
  -6  -2  17    0.94    0.80
  -5  -2  17    2.79    0.83
  -4  -2  17   -0.48    0.62
  -3  -2  17    4.10    0.91
  -2  -2  17    2.55    0.77
  -1  -2  17   16.16    1.37
   0  -2  17    5.11    0.93
   1  -2  17    4.49    0.99
   2  -2  17    1.64    0.82
 -15  -1  17    4.65    1.15
 -14  -1  17    1.28    0.81
 -13  -1  17    5.39    0.83
 -12  -1  17    2.66    0.74
 -11  -1  17    8.91    0.98
 -10  -1  17    3.05    0.71
  -9  -1  17    2.99    0.73
  -8  -1  17   33.58    1.47
  -7  -1  17    0.84    0.47
  -6  -1  17    3.84    0.58
  -5  -1  17    5.63    0.63
  -4  -1  17   -0.01    0.36
  -3  -1  17   10.11    0.66
  -2  -1  17   10.80    1.21
  -1  -1  17    7.42    1.11
   0  -1  17    0.44    0.68
   1  -1  17    2.29    0.81
 -15   0  17    0.47    0.89
 -14   0  17    0.27    0.82
 -13   0  17   -0.02    0.74
 -12   0  17   -0.22    0.70
 -11   0  17    0.01    0.79
 -10   0  17    0.37    0.77
  -9   0  17    0.16    0.73
  -8   0  17    0.43    0.70
  -7   0  17    0.39    0.56
  -6   0  17   -0.02    0.49
  -5   0  17   -0.16    0.45
  -4   0  17    0.11    0.39
  -3   0  17    0.33    0.33
  -2   0  17    0.16    0.36
  -1   0  17    0.04    0.38
 -14   1  17    2.21    1.10
 -13   1  17    7.28    1.48
 -12   1  17    3.19    1.08
 -11   1  17   10.75    1.61
 -10   1  17    2.71    1.06
  -9   1  17    3.57    1.08
  -8   1  17   35.71    2.48
  -7   1  17    2.63    0.93
  -6   1  17    6.56    1.18
  -5   1  17    4.58    0.96
  -4   1  17   -0.23    0.47
  -3   1  17   11.16    1.17
  -2   1  17   10.01    1.14
  -1   1  17    6.13    0.93
 -14   2  17    0.95    1.70
 -13   2  17    0.44    1.32
 -12   2  17    0.29    0.87
 -11   2  17    1.88    1.07
 -10   2  17    4.32    1.22
  -9   2  17    3.53    1.16
  -8   2  17    9.69    1.62
  -7   2  17   10.81    1.63
  -6   2  17    1.08    0.94
  -5   2  17    4.77    1.11
  -4   2  17    0.47    0.76
  -3   2  17    4.44    0.97
  -2   2  17    2.49    0.82
  -1   2  17   18.50    1.74
 -12   3  17    0.71    1.69
 -11   3  17    0.22    1.59
 -10   3  17    0.16    1.48
  -9   3  17    1.69    1.49
  -8   3  17    0.63    1.41
  -7   3  17    6.52    1.46
  -6   3  17    0.81    0.99
  -5   3  17    3.01    1.14
  -4   3  17   45.07    2.82
  -3   3  17    0.88    0.87
  -2   3  17   22.57    1.96
 -11   4  17    0.19    1.49
 -10   4  17    0.61    1.75
  -9   4  17    0.27    1.44
  -8   4  17    0.63    1.41
  -7   4  17    0.71    1.21
  -6   4  17    6.06    1.65
  -5   4  17   11.51    1.91
  -4   4  17   -0.21    0.94
  -3   4  17    3.27    1.19
  -7   5  17    4.12    1.96
  -6   5  17    0.72    1.48
  -5   5  17    0.45    1.41
  -4   5  17   -0.15    1.48
  -4  -5  18    0.81    0.71
  -3  -5  18    0.70    0.68
  -2  -5  18   -0.10    0.57
  -1  -5  18    0.11    0.54
 -10  -4  18   -0.80    1.55
  -9  -4  18    0.60    1.35
  -8  -4  18    1.97    1.21
  -7  -4  18    0.45    1.05
  -6  -4  18   -0.08    0.77
  -5  -4  18    0.12    0.76
  -4  -4  18    0.15    0.81
  -3  -4  18    0.16    0.53
  -2  -4  18    0.21    0.44
  -1  -4  18    3.78    0.82
   0  -4  18   -0.25    0.47
   1  -4  18    0.56    0.49
   2  -4  18    0.93    0.64
   3  -4  18    0.34    0.65
 -12  -3  18    0.31    1.75
 -11  -3  18    1.20    1.38
 -10  -3  18    1.03    1.35
  -9  -3  18    5.27    1.35
  -8  -3  18   -0.26    0.79
  -7  -3  18    4.29    1.06
  -6  -3  18    1.01    0.73
  -5  -3  18    5.32    0.97
  -4  -3  18    0.75    0.68
  -3  -3  18   -0.20    0.63
  -2  -3  18    0.01    0.55
  -1  -3  18    1.10    0.67
   0  -3  18   13.04    1.37
   1  -3  18    1.32    0.76
   2  -3  18    1.38    0.81
 -14  -2  18    0.07    1.57
 -13  -2  18    0.64    1.60
 -12  -2  18    0.67    1.19
 -11  -2  18    0.22    1.11
 -10  -2  18    0.41    1.04
  -9  -2  18    1.60    0.97
  -8  -2  18    1.24    0.87
  -7  -2  18   11.77    1.42
  -6  -2  18    7.43    1.15
  -5  -2  18   19.81    1.65
  -4  -2  18    5.25    1.04
  -3  -2  18    4.52    0.95
  -2  -2  18   16.36    1.51
  -1  -2  18   10.66    1.29
   0  -2  18   15.15    1.41
   1  -2  18   36.92    2.27
   2  -2  18    0.47    0.73
 -15  -1  18    0.89    0.88
 -14  -1  18    0.60    0.84
 -13  -1  18    3.96    1.06
 -12  -1  18    0.46    0.61
 -11  -1  18    1.38    0.66
 -10  -1  18   -0.34    0.61
  -9  -1  18   24.83    1.40
  -8  -1  18   11.98    1.01
  -7  -1  18    1.20    0.53
  -6  -1  18    1.38    0.51
  -5  -1  18   16.06    0.97
  -4  -1  18    2.26    0.83
  -3  -1  18    0.55    0.68
  -2  -1  18   42.43    2.28
  -1  -1  18   16.41    1.46
   0  -1  18    1.14    0.79
   1  -1  18    1.58    0.80
 -14   0  18    6.32    1.31
 -13   0  18    0.97    0.80
 -12   0  18   12.96    1.71
 -11   0  18    0.64    0.87
 -10   0  18    5.46    1.18
  -9   0  18   10.87    1.41
  -8   0  18   32.70    2.25
  -7   0  18    1.25    0.75
  -6   0  18    8.68    0.83
  -5   0  18   14.10    1.18
  -4   0  18    3.26    0.53
  -3   0  18    1.46    0.42
  -2   0  18    0.50    0.40
  -1   0  18    2.70    0.48
 -14   1  18    2.52    1.19
 -13   1  18    6.21    1.38
 -12   1  18    0.64    0.98
 -11   1  18    4.29    1.20
 -10   1  18    0.17    0.87
  -9   1  18   27.87    2.34
  -8   1  18   11.81    1.59
  -7   1  18    1.81    0.93
  -6   1  18    2.15    0.79
  -5   1  18   17.61    1.61
  -4   1  18    1.96    0.69
  -3   1  18    0.09    0.59
  -2   1  18   32.34    1.87
  -1   1  18   14.39    1.35
 -13   2  18   -0.23    0.94
 -12   2  18    0.93    1.02
 -11   2  18    0.98    0.96
 -10   2  18    0.81    0.89
  -9   2  18    2.12    1.06
  -8   2  18    1.74    1.03
  -7   2  18   14.18    1.73
  -6   2  18   12.01    1.58
  -5   2  18   23.09    1.93
  -4   2  18    5.62    1.20
  -3   2  18    4.63    1.09
  -2   2  18   17.53    1.64
  -1   2  18   10.69    1.44
 -12   3  18    1.19    1.85
 -11   3  18    0.24    1.71
 -10   3  18    3.13    1.79
  -9   3  18    6.08    1.67
  -8   3  18   -0.29    1.34
  -7   3  18    4.36    1.39
  -6   3  18    1.38    0.95
  -5   3  18    8.48    1.48
  -4   3  18    0.74    0.90
  -3   3  18    0.10    0.72
  -2   3  18   -0.42    0.69
 -10   4  18    0.31    1.69
  -9   4  18    0.62    1.75
  -8   4  18    1.52    1.55
  -7   4  18    0.17    1.48
  -6   4  18    0.43    1.48
  -5   4  18    1.71    1.49
  -4   4  18   -0.58    1.19
  -3   4  18    0.22    1.16
  -5   5  18    5.48    1.81
  -4   5  18    0.83    1.38
  -8  -4  19    0.42    1.23
  -7  -4  19    0.86    1.01
  -6  -4  19    1.09    1.02
  -5  -4  19    2.20    0.99
  -4  -4  19   -0.17    0.75
  -3  -4  19    1.50    0.83
  -2  -4  19    0.85    0.71
  -1  -4  19    0.73    0.54
   0  -4  19    0.56    0.52
   1  -4  19    0.51    0.54
   2  -4  19   -0.14    0.62
 -12  -3  19    1.67    1.66
 -11  -3  19   -0.11    1.34
 -10  -3  19    4.39    1.49
  -9  -3  19   -0.25    0.99
  -8  -3  19    1.14    0.94
  -7  -3  19   12.76    1.60
  -6  -3  19    2.44    0.91
  -5  -3  19   -0.04    0.69
  -4  -3  19    2.55    0.86
  -3  -3  19    4.47    0.95
  -2  -3  19    0.23    0.66
  -1  -3  19    1.27    0.75
   0  -3  19    2.40    0.80
   1  -3  19    0.17    0.77
   2  -3  19   -0.32    0.80
 -13  -2  19    1.09    1.55
 -12  -2  19    1.56    1.50
 -11  -2  19    3.61    1.37
 -10  -2  19   -0.44    0.93
  -9  -2  19    1.03    0.92
  -8  -2  19    3.86    1.08
  -7  -2  19    0.67    0.84
  -6  -2  19   21.52    1.82
  -5  -2  19    2.45    0.96
  -4  -2  19    5.84    1.12
  -3  -2  19   -0.39    0.61
  -2  -2  19    0.60    0.65
  -1  -2  19    0.53    0.78
   0  -2  19    1.29    0.79
   1  -2  19    0.09    0.80
 -14  -1  19    1.53    0.85
 -13  -1  19    1.24    0.77
 -12  -1  19    0.45    0.75
 -11  -1  19    0.29    0.66
 -10  -1  19   -0.44    0.57
  -9  -1  19    1.34    0.63
  -8  -1  19    0.49    0.64
  -7  -1  19   19.14    1.15
  -6  -1  19    3.64    1.06
  -5  -1  19    8.59    1.30
  -4  -1  19    1.20    0.76
  -3  -1  19    1.65    0.82
  -2  -1  19    4.41    1.01
  -1  -1  19    3.40    0.90
   0  -1  19   -0.54    0.61
 -14   0  19    0.11    0.93
 -13   0  19    0.11    0.92
 -12   0  19    1.01    0.95
 -11   0  19    0.48    0.87
 -10   0  19    0.20    0.77
  -9   0  19    1.06    0.97
  -8   0  19    0.19    0.77
  -7   0  19   -0.07    0.70
  -6   0  19    0.10    0.58
  -5   0  19    0.22    0.65
  -4   0  19   -0.22    0.40
  -3   0  19   -0.21    0.41
  -2   0  19   -0.02    0.37
  -1   0  19   -0.06    0.42
 -13   1  19    0.75    1.01
 -12   1  19   -0.08    0.79
 -11   1  19   -0.24    0.88
 -10   1  19   -0.23    0.91
  -9   1  19    2.11    1.07
  -8   1  19    1.08    0.96
  -7   1  19   20.92    1.98
  -6   1  19    3.26    1.01
  -5   1  19    6.90    1.10
  -4   1  19    1.02    0.74
  -3   1  19    2.38    0.75
  -2   1  19    4.35    0.89
  -1   1  19    2.42    0.79
 -13   2  19    3.57    1.48
 -12   2  19    0.37    1.11
 -11   2  19    3.02    1.25
 -10   2  19    0.09    0.85
  -9   2  19    0.63    0.93
  -8   2  19    3.70    1.09
  -7   2  19    1.48    1.07
  -6   2  19   24.38    2.16
  -5   2  19    1.79    0.95
  -4   2  19    4.41    1.04
  -3   2  19    1.06    0.77
  -2   2  19    0.67    0.72
 -11   3  19    0.33    1.86
 -10   3  19    3.90    1.68
  -9   3  19    1.09    1.62
  -8   3  19    2.31    1.26
  -7   3  19   15.85    1.91
  -6   3  19    3.78    1.16
  -5   3  19    1.26    0.89
  -4   3  19    3.02    1.05
  -3   3  19    5.64    1.18
  -2   3  19    0.20    0.78
  -9   4  19    0.19    1.67
  -8   4  19    0.78    1.70
  -7   4  19    1.87    1.74
  -6   4  19    2.38    1.59
  -5   4  19    2.70    1.56
  -4   4  19   -0.53    1.23
  -3   4  19    2.35    1.43
  -7  -4  20    2.69    1.27
  -6  -4  20    1.53    1.16
  -5  -4  20    0.18    1.00
  -4  -4  20    0.82    0.91
  -3  -4  20    0.77    0.82
  -2  -4  20    4.04    1.05
  -1  -4  20    2.81    0.97
   0  -4  20    0.52    0.54
   1  -4  20    4.98    1.06
 -11  -3  20    0.01    1.45
 -10  -3  20    0.26    1.23
  -9  -3  20    0.49    1.10
  -8  -3  20    0.85    1.05
  -7  -3  20    0.55    0.87
  -6  -3  20    2.49    0.92
  -5  -3  20    0.25    0.77
  -4  -3  20    0.15    0.82
  -3  -3  20    0.06    0.75
  -2  -3  20   -0.08    0.64
  -1  -3  20    3.04    0.96
   0  -3  20    5.12    1.06
   1  -3  20    1.85    0.99
   2  -3  20    0.74    0.91
 -13  -2  20    0.80    1.50
 -12  -2  20    1.47    1.39
 -11  -2  20    0.77    1.28
 -10  -2  20    0.40    1.01
  -9  -2  20    1.80    1.02
  -8  -2  20    5.11    1.26
  -7  -2  20    5.23    1.20
  -6  -2  20    0.55    0.77
  -5  -2  20    0.56    0.76
  -4  -2  20   -0.21    0.62
  -3  -2  20    7.66    1.21
  -2  -2  20    0.28    0.69
  -1  -2  20    0.20    0.64
   0  -2  20    6.21    1.18
   1  -2  20    1.83    0.91
 -13  -1  20    0.26    0.85
 -12  -1  20    2.16    0.97
 -11  -1  20    0.82    0.79
 -10  -1  20    6.29    1.18
  -9  -1  20    2.32    0.70
  -8  -1  20   21.44    1.92
  -7  -1  20    3.71    1.22
  -6  -1  20   -0.24    0.83
  -5  -1  20    6.30    1.21
  -4  -1  20    9.06    1.32
  -3  -1  20    7.67    1.19
  -2  -1  20   16.54    1.55
  -1  -1  20    4.03    1.05
   0  -1  20    8.33    1.31
 -14   0  20    0.06    0.92
 -13   0  20    5.76    1.36
 -12   0  20    0.45    0.93
 -11   0  20    8.68    1.44
 -10   0  20    1.87    0.97
  -9   0  20   18.69    1.94
  -8   0  20    4.46    1.11
  -7   0  20   -0.14    0.80
  -6   0  20   34.35    2.11
  -5   0  20   14.44    1.32
  -4   0  20    1.65    0.68
  -3   0  20    3.47    0.56
  -2   0  20    0.29    0.48
 -13   1  20    0.70    0.90
 -12   1  20    2.01    1.17
 -11   1  20   -0.03    0.91
 -10   1  20    7.52    1.50
  -9   1  20    2.79    1.16
  -8   1  20   26.07    2.36
  -7   1  20    3.60    1.06
  -6   1  20    0.00    0.72
  -5   1  20    5.81    1.13
  -4   1  20    8.97    1.27
  -3   1  20    8.72    1.22
  -2   1  20   13.80    1.37
 -12   2  20    1.95    1.31
 -11   2  20    1.65    1.32
 -10   2  20    0.41    1.02
  -9   2  20    1.85    1.07
  -8   2  20    7.01    1.48
  -7   2  20    6.52    1.35
  -6   2  20    0.08    0.78
  -5   2  20   -0.50    0.76
  -4   2  20    0.33    0.72
  -3   2  20    7.90    1.23
  -2   2  20   -0.01    0.65
 -10   3  20    0.93    1.56
  -9   3  20    1.33    1.31
  -8   3  20    0.61    1.00
  -7   3  20    1.07    0.97
  -6   3  20    3.06    1.22
  -5   3  20    0.38    0.83
  -4   3  20    0.30    0.74
  -3   3  20    0.04    0.82
  -2   3  20    0.20    0.54
  -7   4  20    3.03    1.90
  -6   4  20    3.82    1.91
  -5   4  20   -0.48    1.38
  -4   4  20    1.15    1.45
  -3   4  20    0.35    1.01
  -4  -4  21    1.04    0.94
  -3  -4  21    0.71    0.95
  -2  -4  21   -0.39    0.75
 -10  -3  21    0.25    1.29
  -9  -3  21    3.17    1.44
  -8  -3  21    0.32    0.99
  -7  -3  21   -0.30    0.88
  -6  -3  21    1.95    1.04
  -5  -3  21    0.71    0.90
  -4  -3  21    0.06    0.76
  -3  -3  21    0.44    0.81
  -2  -3  21    1.04    0.81
  -1  -3  21    1.25    0.86
   0  -3  21    2.71    0.99
   1  -3  21    0.05    0.84
 -12  -2  21    0.58    1.55
 -11  -2  21    0.76    1.24
 -10  -2  21    0.14    1.07
  -9  -2  21    2.20    1.26
  -8  -2  21    0.12    0.92
  -7  -2  21    1.91    0.98
  -6  -2  21    0.69    0.89
  -5  -2  21    0.26    0.83
  -4  -2  21    2.61    0.93
  -3  -2  21    0.18    0.75
  -2  -2  21    3.11    1.01
  -1  -2  21    1.41    0.83
   0  -2  21    1.96    0.98
   1  -2  21    1.32    0.93
 -13  -1  21    1.20    0.90
 -12  -1  21    0.79    0.83
  -8  -1  21   21.44    2.10
  -7  -1  21    0.19    1.04
  -6  -1  21    2.01    1.11
  -5  -1  21    0.36    0.80
  -4  -1  21    0.51    0.95
  -3  -1  21    4.49    1.20
  -2  -1  21    0.08    0.74
  -1  -1  21   10.71    1.50
   0  -1  21    1.01    0.96
 -13   0  21    0.40    0.91
 -12   0  21   -0.37    0.77
 -11   0  21   -0.37    0.92
 -10   0  21    0.43    0.92
  -9   0  21    0.56    0.94
  -8   0  21   -0.08    0.89
  -7   0  21   -0.01    0.72
  -6   0  21    0.75    0.70
  -5   0  21    0.48    0.64
  -4   0  21   -0.18    0.62
  -3   0  21   -0.32    0.58
  -2   0  21   -0.43    0.45
 -12   1  21    1.22    1.08
 -11   1  21    4.82    1.38
 -10   1  21    0.81    1.04
  -9   1  21    2.90    1.21
  -8   1  21   18.39    1.89
  -7   1  21    0.15    0.96
  -6   1  21    1.71    0.90
  -5   1  21    0.01    0.67
  -4   1  21   -0.17    0.58
  -3   1  21    2.00    0.75
  -2   1  21   -0.11    0.59
 -11   2  21    1.43    1.27
 -10   2  21    0.60    1.14
  -9   2  21    2.48    1.12
  -8   2  21    0.13    0.95
  -7   2  21    1.73    1.07
  -6   2  21    1.22    0.96
  -5   2  21   -0.20    0.82
  -4   2  21    2.74    1.04
  -3   2  21   -0.09    0.68
  -2   2  21    2.79    0.93
  -9   3  21    5.59    1.56
  -8   3  21    1.15    1.08
  -7   3  21    0.28    1.04
  -6   3  21    1.82    1.18
  -5   3  21    1.79    1.06
  -4   3  21    1.02    0.84
  -3   3  21    0.18    0.78
  -4   4  21    0.49    1.59
  -9  -3  22    0.27    1.15
  -8  -3  22    3.31    1.39
  -7  -3  22   -0.07    1.03
  -6  -3  22   -0.80    0.91
  -5  -3  22    1.13    1.00
  -4  -3  22    0.21    0.88
  -3  -3  22    1.30    0.91
  -2  -3  22    0.07    1.02
  -1  -3  22    2.39    1.02
   0  -3  22    0.01    1.02
   1  -3  22    1.30    1.13
 -11  -2  22    0.20    1.45
 -10  -2  22    0.56    1.35
  -9  -2  22   -0.55    0.95
  -8  -2  22    1.50    1.11
  -7  -2  22    0.79    1.05
  -6  -2  22    1.55    1.06
  -5  -2  22    0.77    0.91
  -4  -2  22    3.04    1.12
  -3  -2  22    5.33    1.19
  -2  -2  22    0.45    0.83
  -1  -2  22   -0.18    0.84
   0  -2  22    1.87    0.96
  -7  -1  22    1.27    1.17
  -6  -1  22    0.13    0.99
  -5  -1  22    0.29    0.94
  -4  -1  22    0.08    0.80
  -3  -1  22   15.66    1.70
  -2  -1  22   -0.13    0.86
  -1  -1  22    5.00    1.20
 -12   0  22    1.16    0.98
 -11   0  22    4.64    1.27
 -10   0  22   32.61    2.59
  -9   0  22    2.01    1.09
  -8   0  22    5.35    1.16
  -7   0  22   26.64    2.14
  -6   0  22    3.78    0.97
  -5   0  22    2.83    0.87
  -4   0  22    6.34    0.96
 -12   1  22    4.25    1.51
 -11   1  22    0.11    1.06
 -10   1  22   13.13    1.92
  -9   1  22    1.18    0.94
  -8   1  22    1.70    1.02
  -7   1  22    1.22    0.89
  -6   1  22    0.45    0.76
  -5   1  22   -0.17    0.72
  -4   1  22    0.15    0.68
  -3   1  22    9.26    1.19
  -2   1  22   -0.05    0.69
 -10   2  22    0.98    1.01
  -9   2  22    0.15    1.08
  -8   2  22    2.73    1.09
  -7   2  22    1.51    0.95
  -6   2  22    2.49    1.08
  -5   2  22    1.18    0.84
  -4   2  22    2.19    0.91
  -3   2  22    3.58    1.00
  -2   2  22    0.18    0.55
  -7   3  22    0.17    1.15
  -6   3  22    0.74    1.02
  -5   3  22    2.23    1.16
  -4   3  22   -0.25    0.81
  -3   3  22    1.35    0.93
  -7  -3  23   -0.48    1.24
  -6  -3  23    0.61    1.19
  -5  -3  23   -0.21    0.98
  -4  -3  23    0.86    1.20
  -3  -3  23    0.45    1.00
  -2  -3  23    0.26    0.92
  -1  -3  23    0.49    1.01
 -10  -2  23    0.64    1.24
  -9  -2  23    1.29    1.27
  -8  -2  23    0.19    1.17
  -7  -2  23    0.04    1.11
  -6  -2  23   -0.31    1.04
  -5  -2  23    1.98    1.19
  -4  -2  23    0.32    0.95
  -3  -2  23    0.56    1.05
  -2  -2  23   -0.04    0.91
  -1  -2  23    0.76    1.08
   0  -2  23    2.08    1.17
  -5  -1  23   -0.33    1.06
  -4  -1  23    0.98    1.04
  -3  -1  23    0.32    0.89
  -2  -1  23    2.33    1.14
  -1  -1  23    3.65    1.28
 -11   0  23    0.53    0.92
 -10   0  23    0.08    0.91
  -9   0  23    0.62    0.90
  -8   0  23    0.27    0.77
  -7   0  23    0.09    0.68
 -11   1  23    0.43    1.13
 -10   1  23    2.18    1.23
  -9   1  23    1.64    0.99
  -8   1  23    6.49    1.38
  -7   1  23    3.67    1.10
  -6   1  23   -0.27    0.77
  -5   1  23   -0.63    0.67
  -4   1  23    0.41    0.67
  -3   1  23    0.06    0.61
  -9   2  23   -0.75    0.94
  -8   2  23    0.49    0.92
  -7   2  23    0.23    0.88
  -6   2  23    0.97    0.93
  -5   2  23    1.77    0.94
  -4   2  23   -0.09    0.75
  -3   2  23    0.32    0.73
  -5   3  23   -0.17    0.90
  -4   3  23    0.62    0.92
  -3   3  23    0.39    0.68
  -8  -2  24   -0.31    1.28
  -7  -2  24    0.58    1.26
  -6  -2  24   -0.10    1.11
  -5  -2  24    1.41    1.25
  -4  -2  24    4.90    1.55
  -3  -2  24    0.08    1.02
  -2  -2  24    3.42    1.32
  -1  -2  24    1.30    1.27
   0  -2  24   -0.08    1.17
  -3  -1  24    0.66    1.08
  -2  -1  24    2.66    1.18
 -10   0  24    3.60    1.30
  -9   0  24    7.44    1.31
 -10   1  24    0.84    1.09
  -9   1  24    2.55    1.21
  -8   1  24    0.37    0.86
  -7   1  24    0.55    0.84
  -6   1  24    0.54    0.84
  -5   1  24    1.01    0.82
  -4   1  24    0.92    0.77
  -3   1  24    0.32    0.65
  -8   2  24    0.75    1.14
  -7   2  24    1.16    1.16
  -6   2  24   -0.03    0.86
  -5   2  24    1.52    0.99
  -4   2  24    4.62    1.14
  -3   2  24    0.36    0.69
  -6  -2  25    0.09    1.48
  -5  -2  25    0.72    1.32
  -4  -2  25    2.73    1.39
  -3  -2  25    0.50    1.19
  -2  -2  25    0.22    1.29
  -1  -2  25   -0.45    1.30
  -2  -1  25    1.24    1.30
  -8   1  25    0.93    1.00
  -7   1  25    1.85    1.06
  -6   1  25    0.21    0.75
  -5   1  25    0.83    0.76
  -4   1  25    1.75    0.87
  -3   1  25    0.38    0.60
  -5   2  25    0.89    0.90
  -4   2  25    2.13    1.03
  -5   1  26    0.33    0.84
   0   0   0    0.00    0.00
